# Supplementary material for: A Cullin 5-based complex serves as an essential modulator of ORF9b stability in SARS-CoV-2 replication
Source: Signal Transduct Target Ther. 2024 Jun 28;9:159. doi: 10.1038/s41392-024-01874-5 (PMC11211426; doi:10.1038/s41392-024-01874-5)
Supplement: Supplementary file 3 — Supplementary Table 1 [file 41392_2024_1874_MOESM3_ESM.xlsx]

## Sheet: MS data
Name	Describtion	Peptides SARS-CoV-ORF9b#1	Peptides SARS-CoV-ORF9b#2	Peptides SARS-CoV-2-ORF9b#1	Peptides SARS-CoV-2-ORF9b#2
UBC	polyubiquitin-C (Fragment)	1	4	0	0
HBB	hemoglobin subunit beta	1	1	13	6
PRDX1	peroxiredoxin 1	1	1	7	9
MDH2	malate dehydrogenase 2	4	4	4	7
HSPD1	heat shock protein family D (Hsp60) member 1	5	5	1	25
ENO1	Alpha-enolase	2	3	15	20
GAPDH	glyceraldehyde-3-phosphate dehydrogenase	1	2	17	23
RPL22	ribosomal protein L22	1	2	2	4
HNRPK	heterogeneous nuclear ribonucleoprotein K, isoform CRA_d	3	7	5	7
HSPA8	heat shock protein family A (Hsp70) member 8	2	5	19	21
ATP5F1B	ATP synthase F1 subunit beta	2	3	18	16
HSPA5	heat shock protein family A (Hsp70) member 5	8	10	20	19
VIM	vimentin	1	1	11	19
TUBB4B	tubulin beta 4B class IVb	4	3	12	12
RACK1	receptor for activated C kinase 1	1	3	6	10
HNRNPA2B1	heterogeneous nuclear ribonucleoprotein A2/B1	1	2	10	12
TUFM	Tu translation elongation factor, mitochondrial	2	3	6	7
PKM	pyruvate kinase M1/2	4	10	8	13
HSP90AB1	heat shock protein 90 alpha family class B member 1	1	3	19	22
KRT9	keratin 9	8	7	15	22
ELOB	elongin B	1	1	0	0
RPL12	ribosomal protein L12	1	2	0	0
CKB	creatine kinase B	1	1	11	14
ATP5F1A	ATP synthase F1 subunit alpha	1	4	12	17
EEF2	eukaryotic translation elongation factor 2	3	9	17	28
KRT10	keratin 10	3	7	11	16
KRT1	keratin 1	6	8	14	22
PFN1	profilin 1	1	1	2	3
PCNA	proliferating cell nuclear antigen	2	2	1	3
NACA	nascent polypeptide associated complex subunit alpha	1	1	3	3
CCT8	chaperonin containing TCP1 subunit 8	1	2	5	9
RUVBL1	RuvB like AAA ATPase 1	1	1	3	4
CBX3	chromobox 3	1	1	2	2
LDHB	lactate dehydrogenase B	2	4	7	10
EEF1B2	eukaryotic translation elongation factor 1 beta 2	1	3	1	3
ACAT1	acetyl-CoA acetyltransferase 1	2	1	7	7
TCP1	t-complex 1	2	5	8	7
ILF2	interleukin enhancer binding factor 2	3	4	4	4
RPS27	ribosomal protein S27	1	1	1	2
KRT2	keratin 2	6	7	7	13
RAN	RAN, member RAS oncogene family	2	2	4	4
NCL	nucleolin	1	4	6	14
CCT6A	chaperonin containing TCP1 subunit 6A	1	2	2	7
AHCY	adenosylhomocysteinase	1	1	8	9
PCBP2	poly(rC) binding protein 2	1	2	1	1
PHGDH	phosphoglycerate dehydrogenase	1	2	2	5
HADHA	hydroxyacyl-CoA dehydrogenase trifunctional multienzyme complex subunit alpha	2	4	6	9
RPS20	ribosomal protein S20	1	1	3	4
LMNB1	lamin B1	1	1	2	7
RPL18A	ribosomal protein L18a	1	1	2	2
RUVBL2	RuvB like AAA ATPase 2	1	1	3	3
CACYBP	calcyclin binding protein	1	2	0	0
MTHFD1	methylenetetrahydrofolate dehydrogenase, cyclohydrolase and formyltetrahydrofolate synthetase 1	1	2	12	15
SSR4	signal sequence receptor subunit 4	1	3	0	0
EIF3I	eukaryotic translation initiation factor 3 subunit I	1	1	4	4
FLNA	filamin A	3	10	11	11
RPL7A	ribosomal protein L7a	1	1	2	3
DDX17	DEAD-box helicase 17	1	1	0	0
SFPQ	splicing factor proline and glutamine rich	1	1	3	7
FAU	FAU ubiquitin like and ribosomal protein S30 fusion	1	1	1	1
TXNL1	thioredoxin like 1	1	1	0	0
EEF1G	eukaryotic translation elongation factor 1 gamma	1	2	5	10
XRCC5	X-ray repair cross complementing 5	1	1	0	0
RPL34	ribosomal protein L34	1	1	2	3
PAICS	phosphoribosylaminoimidazole carboxylase and phosphoribosylaminoimidazolesuccinocarboxamide synthase	1	3	1	5
VDAC2	voltage dependent anion channel 2	1	2	1	4
VDAC3	voltage dependent anion channel 3	1	1	2	2
KRT16	keratin 16	2	4	5	9
KRT14	keratin 14	2	4	0	0
SEPTIN9	septin 9	1	1	0	0
RPL11	ribosomal protein L11	1	1	1	5
ALDH18A1	aldehyde dehydrogenase 18 family member A1	1	1	3	3
RPL8	ribosomal protein L8	1	2	2	4
FUBP3	far upstream element binding protein 3	1	3	0	0
SUCLA2	succinate-CoA ligase ADP-forming subunit beta	1	1	0	0
ACLY	ATP citrate lyase	1	1	3	3
FASN	fatty acid synthase	1	2	9	16
IGF2BP1	insulin like growth factor 2 mRNA binding protein 1	1	2	0	0
ALDH9A1	aldehyde dehydrogenase 9 family member A1	1	1	3	8
ABCE1	ATP binding cassette subfamily E member 1	1	2	1	2
RPS25	ribosomal protein S25	1	1	1	3
PNO1	partner of NOB1 homolog	1	1	0	0
FAIM	Fas apoptotic inhibitory molecule	1	1	0	0
UBXN1	UBX domain protein 1	1	2	0	0
PRKDC	protein kinase, DNA-activated, catalytic subunit	1	4	4	7
EIF3B	eukaryotic translation initiation factor 3 subunit B	1	1	2	2
FARSB	phenylalanyl-tRNA synthetase subunit beta	1	1	0	0
CPNE3	copine 3	1	1	1	1
SSRP1	structure specific recognition protein 1	1	1	0	0
IRS4	insulin receptor substrate 4	1	2	2	2
TBL2	transducin beta like 2	1	1	0	0
SNRNP200	small nuclear ribonucleoprotein U5 subunit 200	1	1	0	0
MCM5	minichromosome maintenance complex component 5	1	2	0	0
LARS1	leucyl-tRNA synthetase 1	2	3	0	0
TARS2	threonyl-tRNA synthetase 2, mitochondrial	1	1	0	0
FLNB	filamin B	2	4	3	7
PDE12	phosphodiesterase 12	1	1	0	0
HTRA2	HtrA serine peptidase 2	1	1	0	0
MYO1D	myosin ID	1	1	0	0
CAD	carbamoyl-phosphate synthetase 2, aspartate transcarbamylase, and dihydroorotase	3	6	0	0
SMCHD1	structural maintenance of chromosomes flexible hinge domain containing 1	2	3	0	0
WDR3	WD repeat domain 3	1	1	0	0
RPLP2	ribosomal protein lateral stalk subunit P2	0	0	5	3
HEL-S-49	Triosephosphate isomerase	0	0	11	12
HSD17B10	hydroxysteroid 17-beta dehydrogenase 10	0	0	4	5
ACTB	actin beta	0	0	2	7
H4C1	H4 clustered histone 1	0	0	4	4
YWHAE	tyrosine 3-monooxygenase/tryptophan 5-monooxygenase activation protein epsilon	0	0	8	11
HBA2	hemoglobin subunit alpha 2	0	0	6	7
ALDOA	aldolase, fructose-bisphosphate A	0	0	9	9
RPS3	ribosomal protein S3	0	0	8	10
YWHAZ	tyrosine 3-monooxygenase/tryptophan 5-monooxygenase activation protein zeta	0	0	7	11
PGK1	phosphoglycerate kinase 1	0	0	6	13
P4HB	prolyl 4-hydroxylase subunit beta	0	0	11	22
TPM3	tropomyosin 3	0	0	3	8
FABP1	fatty acid binding protein 1	0	0	6	5
YWHAQ	tyrosine 3-monooxygenase/tryptophan 5-monooxygenase activation protein theta	0	0	5	8
PRDX4	peroxiredoxin 4	0	0	7	8
MYL6	myosin light chain 6	0	0	2	1
PGRMC1	progesterone receptor membrane component 1	0	0	3	5
YWHAG	tyrosine 3-monooxygenase/tryptophan 5-monooxygenase activation protein gamma	0	0	3	6
PDIA3	protein disulfide isomerase family A member 3	0	0	1	4
DCXR	dicarbonyl and L-xylulose reductase	0	0	12	14
PARK7	Parkinsonism associated deglycase	0	0	5	4
CCT2	chaperonin containing TCP1 subunit 2	0	0	8	8
ETFA	electron transfer flavoprotein subunit alpha	0	0	1	4
PHB	prohibitin	0	0	7	10
YWHAB	tyrosine 3-monooxygenase/tryptophan 5-monooxygenase activation protein beta	0	0	5	8
HNRNPD	heterogeneous nuclear ribonucleoprotein D	0	0	1	2
RPL5	ribosomal protein L5	0	0	5	7
HSPB1	heat shock protein family B (small) member 1	0	0	5	6
HMGB1	high mobility group box 1	0	0	3	2
FTL	ferritin light chain	0	0	7	10
RAB7A	RAB7A, member RAS oncogene family	0	0	2	3
RPL13	ribosomal protein L13	0	0	6	7
HNRNPA1	heterogeneous nuclear ribonucleoprotein A1	0	0	7	7
CHCHD3	coiled-coil-helix-coiled-coil-helix domain containing 3	0	0	1	2
RPS19	ribosomal protein S19	0	0	4	5
ALDH2	aldehyde dehydrogenase 2 family member	0	0	7	8
HPRT1	hypoxanthine phosphoribosyltransferase 1	0	0	1	2
PGAM1	phosphoglycerate mutase 1	0	0	6	5
SSBP1	single stranded DNA binding protein 1	0	0	1	2
EEF1D	eukaryotic translation elongation factor 1 delta	0	0	3	4
RPS3A	ribosomal protein S3A	0	0	3	6
ANXA2	annexin A2	0	0	8	13
SOD2	superoxide dismutase 2	0	0	2	3
PDIA6	protein disulfide isomerase family A member 6	0	0	9	11
ANXA5	annexin A5	0	0	7	15
SOD1	superoxide dismutase 1	0	0	4	5
PHB2	prohibitin 2	0	0	6	11
RPL30	ribosomal protein L30	0	0	2	4
RPL36A	ribosomal protein L36a	0	0	1	3
SLC25A5	solute carrier family 25 member 5	0	0	6	11
SNRPD3	small nuclear ribonucleoprotein D3 polypeptide	0	0	1	1
GOT1	glutamic-oxaloacetic transaminase 1	0	0	11	10
SRSF3	serine and arginine rich splicing factor 3	0	0	1	1
PTBP1	polypyrimidine tract binding protein 1	0	0	6	9
RPS4X	ribosomal protein S4 X-linked	0	0	4	5
ARG1	arginase 1	0	0	6	8
ANXA6	annexin A6	0	0	12	15
LDHA	lactate dehydrogenase A	0	0	9	14
RPS2	ribosomal protein S2	0	0	2	4
RPS8	ribosomal protein S8	0	0	3	3
HNRNPH1	heterogeneous nuclear ribonucleoprotein H1	0	0	8	8
SRSF7	serine and arginine rich splicing factor 7	0	0	1	1
HIST1H2AH	Histone H2A type 1-H	0	0	3	5
APEX1	apurinic/apyrimidinic endodeoxyribonuclease 1	0	0	4	3
RPS28	ribosomal protein S28	0	0	2	2
RAB1B	RAB1B, member RAS oncogene family	0	0	3	6
RAP1B	RAP1B, member of RAS oncogene family	0	0	2	2
HEL-S-39	Peptidyl-prolyl cis-trans isomerase	0	0	6	8
TRA1	Epididymis secretory sperm binding protein	0	0	13	16
RPS7	ribosomal protein S7	0	0	3	3
YWHAH	14-3-3 protein eta	0	0	4	6
RPS21	ribosomal protein S21	0	0	1	3
TMPO	thymopoietin	0	0	2	2
ALDOB	aldolase, fructose-bisphosphate B	0	0	10	16
HSP90AA1	heat shock protein 90 alpha family class A member 1	0	0	16	17
CANX	calnexin	0	0	4	6
RPL18	ribosomal protein L18	0	0	3	5
NME1	NME/NM23 nucleoside diphosphate kinase 1	0	0	4	6
SNRPA1	small nuclear ribonucleoprotein polypeptide A'	0	0	1	2
CTSD	cathepsin D	0	0	9	7
VDAC1	voltage dependent anion channel 1	0	0	3	1
RPL4	ribosomal protein L4	0	0	4	5
VCP	valosin containing protein	0	0	9	13
RPL23A	ribosomal protein L23a	0	0	3	4
HNRNPM	heterogeneous nuclear ribonucleoprotein M	0	0	4	7
RAB1A	RAB1A, member RAS oncogene family	0	0	3	6
FBP1	fructose-bisphosphatase 1	0	0	9	10
ETFB	electron transfer flavoprotein subunit beta	0	0	6	8
GSTP1	glutathione S-transferase pi 1	0	0	4	5
PSMA4	proteasome 20S subunit alpha 4	0	0	1	3
LRRC59	leucine rich repeat containing 59	0	0	3	4
SUB1	SUB1 regulator of transcription	0	0	2	2
NME1-NME2	NME1-NME2 readthrough	0	0	5	7
SF1	splicing factor 1	0	0	1	1
HNRNPAB	heterogeneous nuclear ribonucleoprotein A/B	0	0	2	1
LMNA	lamin A/C	0	0	4	8
CIP29	CIP29 protein	0	0	1	2
ADH1B	alcohol dehydrogenase 1B (class I), beta polypeptide	0	0	11	17
PCBD1	pterin-4 alpha-carbinolamine dehydratase 1	0	0	2	3
PDIA4	protein disulfide isomerase family A member 4	0	0	13	16
CBR1	carbonyl reductase 1	0	0	6	9
ECHS1	enoyl-CoA hydratase, short chain 1	0	0	4	7
CPS1	carbamoyl-phosphate synthase 1	0	0	35	51
NEFM	neurofilament medium chain	0	0	7	15
PRMT1	protein arginine methyltransferase 1	0	0	3	2
RPN2	ribophorin II	0	0	1	2
RPL35	ribosomal protein L35	0	0	1	2
HNRNPL	heterogeneous nuclear ribonucleoprotein L	0	0	1	2
SFXN1	sideroflexin 1	0	0	2	2
SEC61B	SEC61 translocon subunit beta	0	0	1	1
PTMA	prothymosin alpha	0	0	5	6
SUMO2	small ubiquitin like modifier 2	0	0	1	2
RPL27A	ribosomal protein L27a	0	0	2	3
RPS23	ribosomal protein S23	0	0	3	5
ADH1A	alcohol dehydrogenase 1A (class I), alpha polypeptide	0	0	8	11
HEL-S-55	Peroxiredoxin	0	0	1	1
NAP1L1	nucleosome assembly protein 1 like 1	0	0	2	2
RAB5C	RAB5C, member RAS oncogene family	0	0	1	2
RPS9	ribosomal protein S9	0	0	4	8
RPS14	ribosomal protein S14	0	0	4	5
ECH1	enoyl-CoA hydratase 1	0	0	5	8
PTMS	parathymosin	0	0	2	2
NEFL	neurofilament light chain	0	0	3	6
PSMB5	proteasome 20S subunit beta 5	0	0	3	2
CTSB	cathepsin B	0	0	1	2
RPN1	ribophorin I	0	0	4	6
CCT5	chaperonin containing TCP1 subunit 5	0	0	4	6
SRSF2	serine and arginine rich splicing factor 2	0	0	2	2
STMN1	stathmin 1	0	0	2	4
PRDX6	peroxiredoxin 6	0	0	4	5
FGA	fibrinogen alpha chain	0	0	1	4
RPL31	ribosomal protein L31	0	0	1	2
GDI2	GDP dissociation inhibitor 2	0	0	1	2
YBX1	Y-box binding protein 1	0	0	1	2
TXN	thioredoxin	0	0	1	3
HAO1	hydroxyacid oxidase 1	0	0	7	10
SUMO1	small ubiquitin like modifier 1	0	0	1	1
PSMA6	proteasome 20S subunit alpha 6	0	0	1	3
EIF5A	eukaryotic translation initiation factor 5A	0	0	3	2
MT1G	metallothionein 1G	0	0	1	1
S100A8	S100 calcium binding protein A8	0	0	2	3
HNRNPF	heterogeneous nuclear ribonucleoprotein F	0	0	3	5
RPL36	ribosomal protein L36	0	0	2	2
RPS16	ribosomal protein S16	0	0	1	2
GCSH	glycine cleavage system protein H	0	0	1	1
EIF4A3	eukaryotic translation initiation factor 4A3	0	0	4	6
HNRNPC	heterogeneous nuclear ribonucleoprotein C	0	0	3	7
SORD	sorbitol dehydrogenase	0	0	4	4
RPS18	ribosomal protein S18	0	0	2	7
CAT	catalase	0	0	10	12
RIDA	reactive intermediate imine deaminase A homolog	0	0	3	5
FAHD2A	fumarylacetoacetate hydrolase domain containing 2A	0	0	2	1
KRT8	keratin 8	0	0	9	16
PCBP1	poly(rC) binding protein 1	0	0	1	2
MAT2A	methionine adenosyltransferase 2A	0	0	2	4
TRAP1	TNF receptor associated protein 1	0	0	6	9
PDHB	pyruvate dehydrogenase E1 subunit beta	0	0	1	1
DDX39B	DExD-box helicase 39B	0	0	2	2
UQCRC2	ubiquinol-cytochrome c reductase core protein 2	0	0	4	6
YA61	Drug-sensitive protein 1	0	0	1	3
UBA1	ubiquitin like modifier activating enzyme 1	0	0	10	14
PSMA5	proteasome 20S subunit alpha 5	0	0	1	2
RPL24	ribosomal protein L24	0	0	1	1
CAPZB	capping actin protein of muscle Z-line subunit beta	0	0	2	3
MGST1	microsomal glutathione S-transferase 1	0	0	2	2
RPS5	ribosomal protein S5	0	0	3	6
RPL14	ribosomal protein L14	0	0	1	2
UBA2	ubiquitin like modifier activating enzyme 2	0	0	1	1
DAD1	defender against cell death 1	0	0	1	1
RPS10	ribosomal protein S10	0	0	3	5
RBBP4	RB binding protein 4, chromatin remodeling factor	0	0	4	5
SYNCRIP	synaptotagmin binding cytoplasmic RNA interacting protein	0	0	1	6
RPS15A	ribosomal protein S15a	0	0	1	3
HP	haptoglobin	0	0	4	6
CRYL1	crystallin lambda 1	0	0	2	2
CDC37	cell division cycle 37, HSP90 cochaperone	0	0	1	2
CES1	carboxylesterase 1	0	0	10	14
HPD	4-hydroxyphenylpyruvate dioxygenase	0	0	6	5
ALDH6A1	aldehyde dehydrogenase 6 family member A1	0	0	9	15
CLTC	clathrin heavy chain	0	0	11	15
SEC22B	SEC22 homolog B, vesicle trafficking protein	0	0	1	1
ARHGDIA	Rho GDP dissociation inhibitor alpha	0	0	3	5
MYL12A	myosin light chain 12A	0	0	3	4
TALDO1	transaldolase 1	0	0	4	5
ELAVL1	ELAV like RNA binding protein 1	0	0	2	3
ASL	argininosuccinate lyase	0	0	9	8
KRT18	keratin 18	0	0	7	16
H3-3B	H3.3 histone B	0	0	2	5
CYB5R3	cytochrome b5 reductase 3	0	0	2	1
HSD17B4	hydroxysteroid 17-beta dehydrogenase 4	0	0	6	9
EPHX1	epoxide hydrolase 1	0	0	9	10
HLA-C	major histocompatibility complex, class I, C	0	0	1	1
SNRPD2	small nuclear ribonucleoprotein D2 polypeptide	0	0	1	1
PTI-1	Elongation factor 1-alpha 1	0	0	5	10
DARS	Aspartate--tRNA ligase, cytoplasmic	0	0	2	3
SRSF6	serine and arginine rich splicing factor 6	0	0	2	4
SELENBP1	selenium binding protein 1	0	0	6	4
EMC2	ER membrane protein complex subunit 2	0	0	1	1
PCYOX1	prenylcysteine oxidase 1	0	0	1	1
PDHA1	pyruvate dehydrogenase E1 subunit alpha 1	0	0	2	2
PGRMC2	progesterone receptor membrane component 2	0	0	2	4
RPL7	ribosomal protein L7	0	0	3	5
JPT1	Jupiter microtubule associated homolog 1	0	0	1	1
RBM8A	RNA binding motif protein 8A	0	0	1	1
DLAT	dihydrolipoamide S-acetyltransferase	0	0	2	3
SEC11A	SEC11 homolog A, signal peptidase complex subunit	0	0	1	1
PRDX3	peroxiredoxin 3	0	0	5	6
RPL9	ribosomal protein L9	0	0	1	2
PPA1	inorganic pyrophosphatase 1	0	0	2	3
HLA	MHC class I antigen (Fragment)	0	0	1	1
ADH1C	alcohol dehydrogenase 1C (class I), gamma polypeptide	0	0	7	15
TPT1	tumor protein, translationally-controlled 1	0	0	1	1
MDH1	malate dehydrogenase 1	0	0	3	6
TMED2	transmembrane p24 trafficking protein 2	0	0	1	1
ALDH7A1	aldehyde dehydrogenase 7 family member A1	0	0	4	7
SET	SET nuclear proto-oncogene	0	0	2	2
RBBP7	RB binding protein 7, chromatin remodeling factor	0	0	3	5
AIFM1	apoptosis inducing factor mitochondria associated 1	0	0	5	9
PABPC1	poly(A) binding protein cytoplasmic 1	0	0	2	4
PSMA3	proteasome 20S subunit alpha 3	0	0	3	5
RPS11	ribosomal protein S11	0	0	2	5
OTC	ornithine transcarbamylase	0	0	5	7
DECR1	2,4-dienoyl-CoA reductase 1	0	0	5	7
OAT	ornithine aminotransferase	0	0	1	3
hCG_1811539	Epididymis secretory sperm binding protein	0	0	3	2
ACY1	aminoacylase 1	0	0	5	7
PNPO	pyridoxamine 5'-phosphate oxidase	0	0	3	4
HADHB	hydroxyacyl-CoA dehydrogenase trifunctional multienzyme complex subunit beta	0	0	2	5
RCC1	regulator of chromosome condensation 1	0	0	1	2
ST13	ST13 Hsp70 interacting protein	0	0	1	1
ANP32A	acidic nuclear phosphoprotein 32 family member A	0	0	1	3
FUNDC2	FUN14 domain containing 2	0	0	1	1
ADH4	alcohol dehydrogenase 4 (class II), pi polypeptide	0	0	7	8
ACADVL	acyl-CoA dehydrogenase very long chain	0	0	5	5
RBMX	RNA binding motif protein X-linked	0	0	2	3
PRKCSH	protein kinase C substrate 80K-H	0	0	4	7
AK2	adenylate kinase 2	0	0	1	2
RPS13	ribosomal protein S13	0	0	2	5
UQCRC1	ubiquinol-cytochrome c reductase core protein 1	0	0	2	4
RPS6	ribosomal protein S6	0	0	3	7
FTCD	formimidoyltransferase cyclodeaminase	0	0	7	13
UPB1	beta-ureidopropionase 1	0	0	2	5
LETM1	leucine zipper and EF-hand containing transmembrane protein 1	0	0	2	2
RANBP1	RAN binding protein 1	0	0	2	3
RPL37A	ribosomal protein L37a	0	0	1	2
EIF4H	eukaryotic translation initiation factor 4H	0	0	2	2
ATP5F1D	ATP synthase F1 subunit delta	0	0	2	2
RPS12	ribosomal protein S12	0	0	1	2
LRPPRC	leucine rich pentatricopeptide repeat containing	0	0	4	2
DCTPP1	dCTP pyrophosphatase 1	0	0	2	2
MSN	moesin	0	0	6	7
CS	citrate synthase	0	0	5	5
PSMA1	proteasome 20S subunit alpha 1	0	0	2	2
RPL10A	ribosomal protein L10a	0	0	2	3
EIF3D	eukaryotic translation initiation factor 3 subunit D	0	0	1	1
EIF2S1	eukaryotic translation initiation factor 2 subunit alpha	0	0	1	1
RPS26	ribosomal protein S26	0	0	1	2
COX5A	cytochrome c oxidase subunit 5A	0	0	1	3
PSMB6	proteasome 20S subunit beta 6	0	0	4	5
KRT6B	keratin 6B	0	0	5	8
NDUFS1	NADH:ubiquinone oxidoreductase core subunit S1	0	0	2	1
RPL35A	ribosomal protein L35a	0	0	1	4
NCLN	nicalin	0	0	1	1
ATP6V1B2	ATPase H+ transporting V1 subunit B2	0	0	2	1
IDH2	isocitrate dehydrogenase (NADP(+)) 2	0	0	1	4
PUF60	poly(U) binding splicing factor 60	0	0	1	2
NADK2	NAD kinase 2, mitochondrial	0	0	5	6
COX4I1	cytochrome c oxidase subunit 4I1	0	0	1	1
CRYZ	crystallin zeta	0	0	3	5
ERP44	endoplasmic reticulum protein 44	0	0	2	3
GANAB	glucosidase II alpha subunit	0	0	5	5
AK4	adenylate kinase 4	0	0	2	2
SKP1	S-phase kinase associated protein 1	0	0	2	2
RPL15	ribosomal protein L15	0	0	2	3
NIPSNAP1	nipsnap homolog 1	0	0	1	3
HAAO	3-hydroxyanthranilate 3,4-dioxygenase	0	0	2	3
UBE2V2	ubiquitin conjugating enzyme E2 V2	0	0	2	2
DHX15	DEAH-box helicase 15	0	0	1	1
IMMT	inner membrane mitochondrial protein	0	0	5	3
SULT2A1	sulfotransferase family 2A member 1	0	0	3	4
UCHL1	ubiquitin C-terminal hydrolase L1	0	0	1	2
STOML2	stomatin like 2	0	0	1	1
SLC1A5	solute carrier family 1 member 5	0	0	2	1
TBCA	tubulin folding cofactor A	0	0	1	1
RCC2	regulator of chromosome condensation 2	0	0	3	3
ARPC4-TTLL3	ARPC4-TTLL3 readthrough	0	0	2	2
SH3BGRL3	SH3 domain binding glutamate rich protein like 3	0	0	1	1
DPYS	dihydropyrimidinase	0	0	1	2
ALDH4A1	aldehyde dehydrogenase 4 family member A1	0	0	6	9
THRAP3	thyroid hormone receptor associated protein 3	0	0	1	2
SSB	small RNA binding exonuclease protection factor La	0	0	3	5
PSMB3	proteasome 20S subunit beta 3	0	0	1	1
LAP3	leucine aminopeptidase 3	0	0	5	7
ECI1	enoyl-CoA delta isomerase 1	0	0	3	4
HLA-B	major histocompatibility complex, class I, B	0	0	1	1
ALYREF	Aly/REF export factor	0	0	2	1
MATR3	matrin 3	0	0	2	2
ATP5PO	ATP synthase peripheral stalk subunit OSCP	0	0	2	2
ANXA1	annexin A1	0	0	2	1
HINT1	histidine triad nucleotide binding protein 1	0	0	1	1
APMAP	adipocyte plasma membrane associated protein	0	0	2	3
SLC25A3	solute carrier family 25 member 3	0	0	1	2
DLST	dihydrolipoamide S-succinyltransferase	0	0	4	6
CA1	carbonic anhydrase 1	0	0	1	1
TFRC	transferrin receptor	0	0	3	2
NT5DC2	5'-nucleotidase domain containing 2	0	0	1	2
HYOU1	hypoxia up-regulated 1	0	0	2	6
CSE1L	chromosome segregation 1 like	0	0	1	4
DCD	dermcidin	0	0	1	2
CAPNS1	calpain small subunit 1	0	0	1	2
DPYSL2	dihydropyrimidinase like 2	0	0	3	4
PCK2	phosphoenolpyruvate carboxykinase 2, mitochondrial	0	0	4	8
RPL32	ribosomal protein L32	0	0	1	1
GNPNAT1	glucosamine-phosphate N-acetyltransferase 1	0	0	1	1
HMGB2	high mobility group box 2	0	0	2	3
DEFA1	defensin alpha 1	0	0	1	1
FEN1	flap structure-specific endonuclease 1	0	0	1	2
BCLAF1	BCL2 associated transcription factor 1	0	0	2	3
IMPDH2	inosine monophosphate dehydrogenase 2	0	0	2	4
MCM7	minichromosome maintenance complex component 7	0	0	3	1
POR	cytochrome p450 oxidoreductase	0	0	2	4
SNRPF	small nuclear ribonucleoprotein polypeptide F	0	0	1	1
PRXL2A	peroxiredoxin like 2A	0	0	2	2
PRKAR2A	protein kinase cAMP-dependent type II regulatory subunit alpha	0	0	1	2
PRPS1	phosphoribosyl pyrophosphate synthetase 1	0	0	2	4
NUDC	nuclear distribution C, dynein complex regulator	0	0	2	3
EIF2S2	eukaryotic translation initiation factor 2 subunit beta	0	0	1	2
PGAM5	PGAM family member 5, mitochondrial serine/threonine protein phosphatase	0	0	1	3
FABP5	fatty acid binding protein 5	0	0	1	1
PSMB8	proteasome 20S subunit beta 8	0	0	2	2
MCCC2	methylcrotonyl-CoA carboxylase subunit 2	0	0	2	2
GLA	galactosidase alpha	0	0	1	2
HSPH1	heat shock protein family H (Hsp110) member 1	0	0	3	4
UGDH	UDP-glucose 6-dehydrogenase	0	0	3	5
FKBP3	FKBP prolyl isomerase 3	0	0	1	1
RPL3	ribosomal protein L3	0	0	2	7
PIPOX	pipecolic acid and sarcosine oxidase	0	0	3	7
ACTN4	actinin alpha 4	0	0	3	3
PSMA7	proteasome 20S subunit alpha 7	0	0	2	4
AARS1	alanyl-tRNA synthetase 1	0	0	2	1
UQCRH	ubiquinol-cytochrome c reductase hinge protein	0	0	1	1
PTGES3	prostaglandin E synthase 3	0	0	1	1
QPRT	quinolinate phosphoribosyltransferase	0	0	2	1
SSR3	signal sequence receptor subunit 3	0	0	1	1
KRT31	keratin 31	0	0	3	6
ACAA1	acetyl-CoA acyltransferase 1	0	0	2	2
SHMT1	serine hydroxymethyltransferase 1	0	0	3	3
HSPA4L	heat shock protein family A (Hsp70) member 4 like	0	0	2	2
RTN4	reticulon 4	0	0	1	1
AKR7A3	aldo-keto reductase family 7 member A3	0	0	2	4
PSMC1	proteasome 26S subunit, ATPase 1	0	0	1	2
PDAP1	PDGFA associated protein 1	0	0	1	1
RAC3	Rac family small GTPase 3	0	0	1	2
AHSA1	activator of HSP90 ATPase activity 1	0	0	1	1
GATM	glycine amidinotransferase	0	0	3	7
PSMB9	proteasome 20S subunit beta 9	0	0	1	1
EIF3L	eukaryotic translation initiation factor 3 subunit L	0	0	3	3
NNMT	nicotinamide N-methyltransferase	0	0	2	3
ATAD3A	ATPase family AAA domain containing 3A	0	0	1	2
DHRS4	dehydrogenase/reductase 4	0	0	3	4
PSPH	phosphoserine phosphatase	0	0	1	2
GARS1	glycyl-tRNA synthetase 1	0	0	3	2
TMED7	transmembrane p24 trafficking protein 7	0	0	1	2
GRHPR	glyoxylate and hydroxypyruvate reductase	0	0	2	4
REEP6	receptor accessory protein 6	0	0	1	2
DAK	DAK protein (Fragment)	0	0	1	3
ATP6V1A	ATPase H+ transporting V1 subunit A	0	0	2	2
AKR1A1	aldo-keto reductase family 1 member A1	0	0	2	4
EIF4G1	eukaryotic translation initiation factor 4 gamma 1	0	0	4	4
QDPR	quinoid dihydropteridine reductase	0	0	1	1
ISYNA1	inositol-3-phosphate synthase 1	0	0	1	1
AKR1C1	aldo-keto reductase family 1 member C1	0	0	2	4
KHK	ketohexokinase	0	0	2	4
ABAT	4-aminobutyrate aminotransferase	0	0	3	4
GNB2	G protein subunit beta 2	0	0	1	5
APRT	adenine phosphoribosyltransferase	0	0	1	3
derp12	DERP12 (Dermal papilla derived protein 12)	0	0	1	2
ASPDH	aspartate dehydrogenase domain containing	0	0	2	2
SRRM1	serine and arginine repetitive matrix 1	0	0	1	2
FH	fumarate hydratase	0	0	2	6
NUP93	nucleoporin 93	0	0	1	1
IDH1	isocitrate dehydrogenase (NADP(+)) 1	0	0	3	6
CBR4	carbonyl reductase 4	0	0	1	2
PSMB4	proteasome 20S subunit beta 4	0	0	2	2
LGALS4	galectin 4	0	0	1	2
NIT2	nitrilase family member 2	0	0	1	4
VCL	vinculin	0	0	3	7
GSR	glutathione-disulfide reductase	0	0	1	1
SCCPDH	saccharopine dehydrogenase (putative)	0	0	2	1
CTH	cystathionine gamma-lyase	0	0	2	1
HADH	hydroxyacyl-CoA dehydrogenase	0	0	1	3
GPT	glutamic--pyruvic transaminase	0	0	4	6
HNMT	histamine N-methyltransferase	0	0	2	3
EHHADH	enoyl-CoA hydratase and 3-hydroxyacyl CoA dehydrogenase	0	0	4	3
SEPTIN2	septin 2	0	0	1	1
DPT	dermatopontin	0	0	1	1
APCS	amyloid P component, serum	0	0	1	2
GALK1	galactokinase 1	0	0	1	1
HMGCS2	3-hydroxy-3-methylglutaryl-CoA synthase 2	0	0	3	6
EIF2S3	eukaryotic translation initiation factor 2 subunit gamma	0	0	1	1
ACOT2	acyl-CoA thioesterase 2	0	0	2	3
PCCB	propionyl-CoA carboxylase subunit beta	0	0	1	2
HDHD5	haloacid dehalogenase like hydrolase domain containing 5	0	0	1	1
SARDH	sarcosine dehydrogenase	0	0	1	1
PON3	paraoxonase 3	0	0	1	1
BLVRB	biliverdin reductase B	0	0	1	2
SPRYD4	SPRY domain containing 4	0	0	1	2
ARCN1	archain 1	0	0	1	2
UGT1A6	UDP glucuronosyltransferase family 1 member A6	0	0	1	1
MYH9	myosin heavy chain 9	0	0	1	2
RRBP1	ribosome binding protein 1	0	0	2	5
HEL-S-282	Epididymis secretory protein Li 282	0	0	1	1
ATP2A2	ATPase sarcoplasmic/endoplasmic reticulum Ca2+ transporting 2	0	0	1	2
FMO3	flavin containing dimethylaniline monoxygenase 3	0	0	1	1
MPST	mercaptopyruvate sulfurtransferase	0	0	1	3
COPB2	COPI coat complex subunit beta 2	0	0	1	1
FLJ00385	FLJ00385 protein (Fragment)	0	0	1	4
ACSL1	acyl-CoA synthetase long chain family member 1	0	0	2	5
AMDHD1	amidohydrolase domain containing 1	0	0	2	2
GTF2I	general transcription factor IIi	0	0	1	1
YARS1	tyrosyl-tRNA synthetase 1	0	0	1	2
ACADSB	acyl-CoA dehydrogenase short/branched chain	0	0	1	1
LONP1	lon peptidase 1, mitochondrial	0	0	1	2
TGFBI	transforming growth factor beta induced	0	0	1	3
EIF3C	eukaryotic translation initiation factor 3 subunit C	0	0	1	2
EXOSC4	exosome component 4	0	0	1	1
ME2	malic enzyme 2	0	0	2	2
NCSTN	nicastrin	0	0	1	1
ORM1	orosomucoid 1	0	0	1	1
PSMB2	proteasome 20S subunit beta 2	0	0	1	1
NNT	nicotinamide nucleotide transhydrogenase	0	0	3	2
NSDHL	NAD(P) dependent steroid dehydrogenase-like	0	0	1	1
ACAD11	acyl-CoA dehydrogenase family member 11	0	0	1	1
PSAP	prosaposin	0	0	1	1
HSD17B13	hydroxysteroid 17-beta dehydrogenase 13	0	0	1	1
ADH6	alcohol dehydrogenase 6 (class V)	0	0	1	1
KRT36	keratin 36	0	0	2	4
CLTA	clathrin light chain A	0	0	1	2
PMPCA	peptidase, mitochondrial processing subunit alpha	0	0	1	1
FKBP10	FKBP prolyl isomerase 10	0	0	1	1
HEXB	hexosaminidase subunit beta	0	0	1	4
HMGCL	3-hydroxy-3-methylglutaryl-CoA lyase	0	0	1	3
FGB	fibrinogen beta chain	0	0	1	1
GLRX3	glutaredoxin 3	0	0	1	1
DNAJA1	DnaJ heat shock protein family (Hsp40) member A1	0	0	1	1
GAA	alpha glucosidase	0	0	1	1
GNA14	G protein subunit alpha 14	0	0	1	1
IVD	isovaleryl-CoA dehydrogenase	0	0	1	2
UROC1	urocanate hydratase 1	0	0	2	3
EWSR1	EWS RNA binding protein 1	0	0	1	1
FAH	fumarylacetoacetate hydrolase	0	0	1	2
hCG_2032701	HCG2032701, isoform CRA_a	0	0	2	3
AGMAT	agmatinase	0	0	1	1
ACO1	aconitase 1	0	0	3	6
KIAA0324	KIAA0324 (Fragment)	0	0	1	1
COL1A1	collagen type I alpha 1 chain	0	0	2	3
MTTP	microsomal triglyceride transfer protein	0	0	2	2
PC	pyruvate carboxylase	0	0	3	6
NKAPL	NFKB activating protein like	0	0	1	1
PSMD1	proteasome 26S subunit, non-ATPase 1	0	0	1	2
FUCA1	alpha-L-fucosidase 1	0	0	1	1
EIF5	eukaryotic translation initiation factor 5	0	0	1	1
PNPT1	polyribonucleotide nucleotidyltransferase 1	0	0	1	1
SIAE	sialic acid acetylesterase	0	0	1	1
CYP8B1	cytochrome P450 family 8 subfamily B member 1	0	0	1	2
CES2	carboxylesterase 2	0	0	1	1
CYP4A11	cytochrome P450 family 4 subfamily A member 11	0	0	1	1
EPRS	Bifunctional glutamate/proline--tRNA ligase	0	0	2	1
PACSIN2	protein kinase C and casein kinase substrate in neurons 2	0	0	1	1
COL6A3	collagen type VI alpha 3 chain	0	0	5	8
AASS	aminoadipate-semialdehyde synthase	0	0	1	1
VARS1	valyl-tRNA synthetase 1	0	0	1	2
C4B	complement C4B (Chido blood group)	0	0	2	4
KRTHB2	Type II hair keratin 2	0	0	1	2
AGL	amylo-alpha-1, 6-glucosidase, 4-alpha-glucanotransferase	0	0	2	2
TNC	tenascin C	0	0	1	1
PFKL	phosphofructokinase, liver type	0	0	1	2
NARG1	NARG1 protein (Fragment)	0	0	1	1
CYFIP1	cytoplasmic FMR1 interacting protein 1	0	0	1	1
PYGL	glycogen phosphorylase L	0	0	1	6

## Sheet: Proteasome  pathway
Name	Describtion	Peptides SARS-CoV-ORF9b#1	Peptides SARS-CoV-ORF9b#2	Peptides SARS-CoV-2-ORF9b#1	Peptides SARS-CoV-2-ORF9b#2
PSMA4	proteasome 20S subunit alpha 4	0	0	1	3
PSMA3	proteasome 20S subunit alpha 3	0	0	3	5
PSMC1	proteasome 26S subunit, ATPase 1	0	0	1	2
PSMB5	proteasome 20S subunit beta 5	0	0	3	2
PSMA6	proteasome 20S subunit alpha 6	0	0	1	3
PSMA7	proteasome 20S subunit alpha 7	0	0	2	4
PSMB2	proteasome 20S subunit beta 2	0	0	1	1
PSMA1	proteasome 20S subunit alpha 1	0	0	2	2
PSMB6	proteasome 20S subunit beta 6	0	0	4	5
PSMA5	proteasome 20S subunit alpha 5	0	0	1	2
PSMB4	proteasome 20S subunit beta 4	0	0	2	2
PSMD1	proteasome 26S subunit, non-ATPase 1	0	0	1	2
PSMB8	proteasome 20S subunit beta 8	0	0	2	2
PSMB9	proteasome 20S subunit beta 9	0	0	1	1
PSMB3	proteasome 20S subunit beta 3	0	0	1	1
