# Supplementary material for: A Cullin 5-based complex serves as an essential modulator of ORF9b stability in SARS-CoV-2 replication
Source: Signal Transduct Target Ther. 2024 Jun 28;9:159. doi: 10.1038/s41392-024-01874-5 (PMC11211426; doi:10.1038/s41392-024-01874-5)
Supplement: Supplementary file 4 — Supplementary Table 2 [file 41392_2024_1874_MOESM4_ESM.xlsx]

## Sheet: MS data
Name	Describtion	Peptides Flag-ORF9b	Peptides ORF9b-Flag	Peptides 3xFlag-ORF9b	Peptides Vector
RPLP2	60S acidic ribosomal protein P2	0	5	2	6
NME1	Nucleoside diphosphate kinase A	6	7	3	5
RPS3	40S ribosomal protein S3	9	12	8	16
HSPA1B	Heat shock 70 kDa protein 1B	33	33	35	29
TPI1	Triosephosphate isomerase	11	9	11	12
ATP5PD	ATP synthase subunit d, mitochondrial	6	7	5	5
KRT2	Keratin, type II cytoskeletal 2 epidermal	34	33	35	26
ALDOA	Fructose-bisphosphate aldolase A	16	19	14	17
TMOD3	Tropomodulin-3	2	8	1	14
HSPA8	Heat shock cognate 71 kDa protein	26	27	30	26
VIM	Vimentin	23	21	20	26
PRDX1	Peroxiredoxin-1	7	9	7	11
TAGLN2	Transgelin-2	6	9	7	6
TAB1	TGF-beta-activated kinase 1 and MAP3K7-binding protein 1	0	7	0	20
MDH2	Malate dehydrogenase, mitochondrial	14	16	18	10
SPINDOC	Spindlin interactor and repressor of chromatin-binding protein	5	9	3	17
TXNDC12	Thioredoxin domain-containing protein 12	9	8	7	8
HSPE1	10 kDa heat shock protein, mitochondrial	5	6	7	5
RPLP1	60S acidic ribosomal protein P1	2	3	2	2
CCT8	T-complex protein 1 subunit theta	18	16	20	25
WDR77	Methylosome protein 50	1	9	5	14
NME2	Nucleoside diphosphate kinase B	7	4	4	3
SNRPE	Small nuclear ribonucleoprotein E	1	1	1	3
PRDX6	Peroxiredoxin-6	8	7	7	12
RPS21	40S ribosomal protein S21	0	4	3	4
MYCBP	c-Myc-binding protein	2	3	2	5
KCTD5	BTB/POZ domain-containing protein KCTD5	9	10	10	11
HSPD1	60 kDa heat shock protein, mitochondrial	24	27	21	25
NDUFA5	NADH dehydrogenase [ubiquinone] 1 alpha subcomplex subunit 5	4	5	3	4
HSBP1	Heat shock factor-binding protein 1	0	0	0	3
RPA3	Replication protein A 14 kDa subunit	3	3	2	3
YWHAE	14-3-3 protein epsilon	10	10	8	14
EIF5A	Eukaryotic translation initiation factor 5A-1	5	6	5	6
PARK7	Parkinson disease protein 7	3	8	6	4
HSD17B10	3-hydroxyacyl-CoA dehydrogenase type-2	9	6	7	9
PFN1	Profilin-1	5	6	6	6
PHB2	Prohibitin-2	12	15	13	11
RACK1	Receptor of activated protein C kinase 1	11	10	11	14
CCT5	T-complex protein 1 subunit epsilon	14	20	17	25
KIF11	Kinesin-like protein KIF11	54	49	44	62
KRT14	Keratin, type I cytoskeletal 14	12	18	20	16
RAB1A	Ras-related protein Rab-1A	9	9	9	6
PPA1	Inorganic pyrophosphatase	6	11	6	7
MYL12A	Myosin regulatory light chain 12A	2	5	4	9
EEF1D	Elongation factor 1-delta	10	12	10	10
SNRPD2	Small nuclear ribonucleoprotein Sm D2	2	8	4	7
TOMM70	Mitochondrial import receptor subunit TOM70	27	30	28	12
PHB	Prohibitin	9	11	8	7
EIF3I	Eukaryotic translation initiation factor 3 subunit I	7	8	9	12
RPL12	60S ribosomal protein L12	3	5	6	6
KRT9	Keratin, type I cytoskeletal 9	29	29	28	24
PRMT5	Protein arginine N-methyltransferase 5	5	19	10	24
TCP1	T-complex protein 1 subunit alpha	17	17	17	17
TUFM	Elongation factor Tu, mitochondrial	13	6	14	18
KRT10	Keratin, type I cytoskeletal 10	26	28	27	19
EIF3M	Eukaryotic translation initiation factor 3 subunit M	2	7	4	13
SPIN1	Spindlin-1	4	8	6	14
RAB7A	Ras-related protein Rab-7a	7	10	6	3
GAPDH	Glyceraldehyde-3-phosphate dehydrogenase	9	12	9	7
KRT1	Keratin, type II cytoskeletal 1	27	32	27	25
MARCKSL1	MARCKS-related protein	6	4	2	1
ACTB	Actin, cytoplasmic 1	13	11	12	16
ATP5F1B	ATP synthase subunit beta, mitochondrial	17	19	17	19
KRT16	Keratin, type I cytoskeletal 16	9	19	21	11
FAM136A	Protein FAM136A	2	4	2	3
KCTD17	BTB/POZ domain-containing protein KCTD17	2	7	4	12
YWHAB	14-3-3 protein beta/alpha	7	11	8	9
CCT3	T-complex protein 1 subunit gamma	15	22	19	22
VDAC1	Voltage-dependent anion-selective channel protein 1	10	8	8	6
CAPZA1	F-actin-capping protein subunit alpha-1	6	7	4	9
RPS3A	40S ribosomal protein S3a	6	9	12	12
HNRNPA2B1	Heterogeneous nuclear ribonucleoproteins A2/B1	11	12	14	15
PKM	Pyruvate kinase PKM	18	21	14	20
HSPA9	Stress-70 protein, mitochondrial	29	20	26	21
COX17	Cytochrome c oxidase copper chaperone	2	1	1	2
CALR	Calreticulin	8	17	8	10
COX6B1	Cytochrome c oxidase subunit 6B1	1	3	0	1
RTRAF	RNA transcription, translation and transport factor protein	6	4	4	10
RPL23	60S ribosomal protein L23	3	3	5	5
YWHAZ	14-3-3 protein zeta/delta	8	9	8	12
TIMM9	Mitochondrial import inner membrane translocase subunit Tim9	1	2	4	2
MAGOH	Protein mago nashi homolog	4	4	2	7
CNPY2	Protein canopy homolog 2	4	6	3	5
YWHAQ	14-3-3 protein theta	10	11	9	9
PGRMC1	Membrane-associated progesterone receptor component 1	6	9	4	5
SF3B5	Splicing factor 3B subunit 5	0	1	1	4
FLNA	Filamin-A	45	66	34	90
RAB2A	Ras-related protein Rab-2A	2	8	6	5
EEF1B2	Elongation factor 1-beta	4	6	5	6
ENO1	Alpha-enolase	14	15	16	15
P4HB	Protein disulfide-isomerase	16	19	18	21
RPS4X	40S ribosomal protein S4, X isoform	9	9	8	13
CFL1	Cofilin-1	3	4	5	7
EIF3H	Eukaryotic translation initiation factor 3 subunit H	4	7	5	13
HSPA5	Endoplasmic reticulum chaperone BiP	23	21	24	25
HNRNPK	Heterogeneous nuclear ribonucleoprotein K	15	14	11	17
SRPRB	Signal recognition particle receptor subunit beta	8	3	7	6
RPS17	40S ribosomal protein S17	3	3	4	5
NME2P1	Putative nucleoside diphosphate kinase	5	3	3	2
PPP3R1	Calcineurin subunit B type 1	6	1	4	2
SNRPD1	Small nuclear ribonucleoprotein Sm D1	5	4	5	4
STK38	Serine/threonine-protein kinase 38	7	6	0	18
STOML2	Stomatin-like protein 2, mitochondrial	8	10	9	9
VCP	Transitional endoplasmic reticulum ATPase	23	21	15	25
MYL6	Myosin light polypeptide 6	4	5	5	7
CYCS	Cytochrome c	4	5	5	3
CFL2	Cofilin-2	3	4	4	7
CYB5B	Cytochrome b5 type B	3	2	4	5
PGK1	Phosphoglycerate kinase 1	12	16	13	12
PSMD4	26S proteasome non-ATPase regulatory subunit 4	13	9	10	10
HSPA4	Heat shock 70 kDa protein 4	28	30	27	30
YWHAH	14-3-3 protein eta	5	8	4	9
PDIA4	Protein disulfide-isomerase A4	16	21	17	19
TUBB	Tubulin beta chain	15	13	15	15
ARF3	ADP-ribosylation factor 3	5	6	6	3
DARS1	Aspartate--tRNA ligase, cytoplasmic	9	11	16	16
TUBB2A	Tubulin beta-2A chain	15	9	14	11
TUBB2B	Tubulin beta-2B chain	15	10	15	12
TUBB4B	Tubulin beta-4B chain	14	12	15	14
PPM1B	Protein phosphatase 1B	9	15	9	15
PPM1A	Protein phosphatase 1A	12	16	12	12
ILF2	Interleukin enhancer-binding factor 2	12	14	11	13
RPS12	40S ribosomal protein S12	2	3	5	6
LMNB1	Lamin-B1	23	20	17	19
PTBP1	Polypyrimidine tract-binding protein 1	10	10	6	13
GRPEL1	GrpE protein homolog 1, mitochondrial	7	8	7	6
BASP1	Brain acid soluble protein 1	7	1	0	1
PLS3	Plastin-3	21	18	17	17
CALU	Calumenin	5	11	4	11
EIF3K	Eukaryotic translation initiation factor 3 subunit K	2	6	4	8
EXOSC8	Exosome complex component RRP43	9	6	6	5
PGAM1	Phosphoglycerate mutase 1	6	6	6	5
PSMA1	Proteasome subunit alpha type-1	8	7	7	6
LSM2	U6 snRNA-associated Sm-like protein LSm2	1	2	2	2
C1QBP	Complement component 1 Q subcomponent-binding protein, mitochondrial	7	8	7	8
PSMD11	26S proteasome non-ATPase regulatory subunit 11	9	9	11	15
SNRPA1	U2 small nuclear ribonucleoprotein A'	3	5	3	6
PCNA	Proliferating cell nuclear antigen	7	7	8	7
CCT7	T-complex protein 1 subunit eta	9	16	14	17
TUBB4A	Tubulin beta-4A chain	13	10	15	11
UQCR10	Cytochrome b-c1 complex subunit 9	2	3	0	1
RAB1B	Ras-related protein Rab-1B	7	6	7	6
RPS27A	Ubiquitin-40S ribosomal protein S27a	6	7	6	7
KCTD2	BTB/POZ domain-containing protein KCTD2	5	7	5	8
H4C1	Histone H4	3	2	4	3
SPTAN1	Spectrin alpha chain, non-erythrocytic 1	26	33	19	96
EIF4A1	Eukaryotic initiation factor 4A-I	13	11	12	13
ECHS1	Enoyl-CoA hydratase, mitochondrial	6	9	5	6
ELOC	Elongin-C	1	2	4	1
EEF2	Elongation factor 2	27	30	25	23
RPLP0	60S acidic ribosomal protein P0	9	7	8	11
RHOA	Transforming protein RhoA	3	6	4	6
STRAP	Serine-threonine kinase receptor-associated protein	8	9	9	10
TUBA1C	Tubulin alpha-1C chain	14	16	15	11
NDUFS1	NADH-ubiquinone oxidoreductase 75 kDa subunit, mitochondrial	8	19	7	7
VDAC2	Voltage-dependent anion-selective channel protein 2	5	7	7	4
S100A11	Protein S100-A11	2	3	0	2
TUBA1B	Tubulin alpha-1B chain	14	16	15	11
CCT6A	T-complex protein 1 subunit zeta	14	14	12	15
HSP90AB1	Heat shock protein HSP 90-beta	26	27	22	22
KRT6C	Keratin, type II cytoskeletal 6C	14	19	22	15
GDI2	Rab GDP dissociation inhibitor beta	14	14	11	11
ATP5F1C	ATP synthase subunit gamma, mitochondrial	7	9	6	8
PDIA3	Protein disulfide-isomerase A3	13	19	15	18
ATP5PO	ATP synthase subunit O, mitochondrial	6	7	6	5
CCT2	T-complex protein 1 subunit beta	13	15	14	15
RPL30	60S ribosomal protein L30	2	2	2	4
EIF1B	Eukaryotic translation initiation factor 1b	3	2	3	4
PSMC2	26S proteasome regulatory subunit 7	8	5	13	14
NDUFA2	NADH dehydrogenase [ubiquinone] 1 alpha subcomplex subunit 2	2	2	3	3
TRMT10C	tRNA methyltransferase 10 homolog C	9	1	6	12
UQCRC1	Cytochrome b-c1 complex subunit 1, mitochondrial	7	15	11	11
PFKFB3	6-phosphofructo-2-kinase/fructose-2,6-bisphosphatase 3	1	0	0	21
SPIN3	Spindlin-3	0	5	1	9
RPS18	40S ribosomal protein S18	7	7	4	6
NTPCR	Cancer-related nucleoside-triphosphatase	4	0	4	3
MARCKS	Myristoylated alanine-rich C-kinase substrate	9	6	8	4
CKAP4	Cytoskeleton-associated protein 4	13	14	16	14
HPRT1	Hypoxanthine-guanine phosphoribosyltransferase	6	6	4	4
SNRPD3	Small nuclear ribonucleoprotein Sm D3	3	3	3	4
HINT1	Histidine triad nucleotide-binding protein 1	3	3	3	2
RPS19	40S ribosomal protein S19	5	5	2	8
RPS23	40S ribosomal protein S23	2	1	1	5
CCT4	T-complex protein 1 subunit delta	13	14	13	15
RPS7	40S ribosomal protein S7	6	6	4	6
FABP5	Fatty acid-binding protein 5	1	5	4	1
SAE1	SUMO-activating enzyme subunit 1	7	9	4	6
EEF1G	Elongation factor 1-gamma	10	9	12	16
RCN2	Reticulocalbin-2	4	5	4	9
FKBP4	Peptidyl-prolyl cis-trans isomerase FKBP4	8	11	9	8
RARS1	Arginine--tRNA ligase, cytoplasmic	12	6	14	18
PHF5A	PHD finger-like domain-containing protein 5A	2	4	2	3
RANBP1	Ran-specific GTPase-activating protein	4	5	3	3
PPIB	Peptidyl-prolyl cis-trans isomerase B	6	6	5	9
HSP90AA1	Heat shock protein HSP 90-alpha	24	25	19	21
YPEL5	Protein yippee-like 5	1	0	2	5
SPTBN1	Spectrin beta chain, non-erythrocytic 1	15	14	11	78
EEF1A1	Elongation factor 1-alpha 1	10	10	10	11
ETFA	Electron transfer flavoprotein subunit alpha, mitochondrial	8	7	8	6
SSB	Lupus La protein	8	12	13	11
UBE2N	Ubiquitin-conjugating enzyme E2 N	2	4	1	3
XRCC5	X-ray repair cross-complementing protein 5	11	8	7	17
GDI1	Rab GDP dissociation inhibitor alpha	7	11	5	9
KRT6A	Keratin, type II cytoskeletal 6A	16	20	20	16
RPS28	40S ribosomal protein S28	2	3	3	3
UQCRC2	Cytochrome b-c1 complex subunit 2, mitochondrial	7	14	8	8
ATP5PF	ATP synthase-coupling factor 6, mitochondrial	2	4	2	3
YARS1	Tyrosine--tRNA ligase, cytoplasmic	10	7	14	12
ACAT1	Acetyl-CoA acetyltransferase, mitochondrial	7	8	8	10
EIF3L	Eukaryotic translation initiation factor 3 subunit L	4	9	9	20
EIF3E	Eukaryotic translation initiation factor 3 subunit E	7	9	10	11
CSTB	Cystatin-B	2	3	3	3
ACTN4	Alpha-actinin-4	12	19	16	22
YWHAG	14-3-3 protein gamma	5	7	4	7
RTCB	RNA-splicing ligase RtcB homolog	8	9	11	13
ANXA2	Annexin A2	3	8	4	7
RPL38	60S ribosomal protein L38	4	1	2	2
PSMC4	26S proteasome regulatory subunit 6B	6	5	12	12
TRIM21	E3 ubiquitin-protein ligase TRIM21	12	13	15	15
RPS8	40S ribosomal protein S8	5	7	5	6
MYH9	Myosin-9	12	28	29	69
KPNB1	Importin subunit beta-1	14	15	19	14
CKB	Creatine kinase B-type	9	10	8	6
SRP9	Signal recognition particle 9 kDa protein	3	3	3	2
APEX1	DNA-(apurinic or apyrimidinic site) endonuclease	4	7	7	7
RPN1	Dolichyl-diphosphooligosaccharide--protein glycosyltransferase subunit 1	16	18	19	14
PEBP1	Phosphatidylethanolamine-binding protein 1	4	3	4	4
KRT6B	Keratin, type II cytoskeletal 6B	13	18	20	13
PPIA	Peptidyl-prolyl cis-trans isomerase A	5	6	7	5
HSP90B1	Endoplasmin	20	26	23	26
PSMC5	26S proteasome regulatory subunit 8	10	5	10	11
CLIC1	Chloride intracellular channel protein 1	2	4	4	4
CLCC1	Chloride channel CLIC-like protein 1	1	18	1	18
RPSA	40S ribosomal protein SA	7	9	6	9
PRDX5	Peroxiredoxin-5, mitochondrial	5	5	5	7
RPS13	40S ribosomal protein S13	4	2	5	5
PPP1CB	Serine/threonine-protein phosphatase PP1-beta catalytic subunit	10	8	9	10
GSTP1	Glutathione S-transferase P	5	6	6	5
EIF3J	Eukaryotic translation initiation factor 3 subunit J	1	6	4	10
DDX39B	Spliceosome RNA helicase DDX39B	7	8	5	13
SUB1	Activated RNA polymerase II transcriptional coactivator p15	1	2	2	5
LAMTOR5	Ragulator complex protein LAMTOR5	1	0	1	2
PRDX2	Peroxiredoxin-2	7	5	4	5
KHSRP	Far upstream element-binding protein 2	16	18	16	16
COPS4	COP9 signalosome complex subunit 4	3	5	7	6
TXN	Thioredoxin	4	3	2	4
RPL22	60S ribosomal protein L22	3	4	2	2
HNRNPL	Heterogeneous nuclear ribonucleoprotein L	6	4	5	14
TBCA	Tubulin-specific chaperone A	5	4	4	5
SFXN1	Sideroflexin-1	6	7	8	5
DCTN2	Dynactin subunit 2	8	8	6	10
EIF4A3	Eukaryotic initiation factor 4A-III	7	4	7	13
LMNA	Prelamin-A/C	16	19	12	22
LDHA	L-lactate dehydrogenase A chain	6	7	6	7
RPS2	40S ribosomal protein S2	6	6	5	10
PNP	Purine nucleoside phosphorylase	4	8	7	6
SDHA	Succinate dehydrogenase [ubiquinone] flavoprotein subunit, mitochondrial	12	15	10	13
TPM4	Tropomyosin alpha-4 chain	4	5	4	9
PPP1CA	Serine/threonine-protein phosphatase PP1-alpha catalytic subunit	10	11	10	12
GMPS	GMP synthase [glutamine-hydrolyzing]	14	12	11	12
RPL9	60S ribosomal protein L9	2	3	2	6
PFDN6	Prefoldin subunit 6	1	3	2	4
STIP1	Stress-induced-phosphoprotein 1	11	16	16	16
CYB5A	Cytochrome b5	1	2	3	0
DNAJA2	DnaJ homolog subfamily A member 2	7	3	10	9
HNRNPC	Heterogeneous nuclear ribonucleoproteins C1/C2	12	7	8	9
SAP18	Histone deacetylase complex subunit SAP18	1	0	0	6
TRAP1	Heat shock protein 75 kDa, mitochondrial	15	18	12	15
SCYL2	SCY1-like protein 2	7	26	2	29
GLO1	Lactoylglutathione lyase	5	5	5	8
KRT5	Keratin, type II cytoskeletal 5	17	21	23	20
RAB14	Ras-related protein Rab-14	4	5	2	2
RPL23A	60S ribosomal protein L23a	4	3	2	8
RAB35	Ras-related protein Rab-35	3	2	4	2
ODR4	Protein odr-4 homolog	1	1	0	16
AK2	Adenylate kinase 2, mitochondrial	4	6	6	8
ERP29	Endoplasmic reticulum resident protein 29	3	7	5	8
PFN2	Profilin-2	1	1	1	5
RPS20	40S ribosomal protein S20	3	2	2	3
SERBP1	Plasminogen activator inhibitor 1 RNA-binding protein	10	10	13	15
CAPZB	F-actin-capping protein subunit beta	6	7	6	9
PSMC3	26S proteasome regulatory subunit 6A	4	3	8	10
GID8	Glucose-induced degradation protein 8 homolog	1	0	2	5
VBP1	Prefoldin subunit 3	4	4	5	7
SLC25A6	ADP/ATP translocase 3	8	8	8	11
THOC3	THO complex subunit 3	0	0	1	8
PCBP1	Poly(rC)-binding protein 1	8	5	7	6
TXNDC5	Thioredoxin domain-containing protein 5	8	9	9	10
ALDH18A1	Delta-1-pyrroline-5-carboxylate synthase	17	17	13	22
PSMC1	26S proteasome regulatory subunit 4	1	0	5	13
PSME3	Proteasome activator complex subunit 3	7	7	4	5
DUT	Deoxyuridine 5'-triphosphate nucleotidohydrolase, mitochondrial	3	4	2	7
HDGF	Hepatoma-derived growth factor	3	7	5	5
LRPPRC	Leucine-rich PPR motif-containing protein, mitochondrial	34	34	29	39
SH3BGRL2	SH3 domain-binding glutamic acid-rich-like protein 2	0	0	0	3
PSMD12	26S proteasome non-ATPase regulatory subunit 12	6	4	8	10
SLC25A5	ADP/ATP translocase 2	8	10	7	11
MCTS1	Malignant T-cell-amplified sequence 1	2	2	2	4
UCHL1	Ubiquitin carboxyl-terminal hydrolase isozyme L1	5	5	6	4
VAPB	Vesicle-associated membrane protein-associated protein B/C	4	5	7	5
PDIA6	Protein disulfide-isomerase A6	12	11	12	13
PRPSAP2	Phosphoribosyl pyrophosphate synthase-associated protein 2	3	4	3	10
PSMA4	Proteasome subunit alpha type-4	7	4	7	6
PRDX4	Peroxiredoxin-4	9	9	7	9
ATP5ME	ATP synthase subunit e, mitochondrial	3	2	2	2
ATP1A1	Sodium/potassium-transporting ATPase subunit alpha-1	26	24	33	24
PPP1CC	Serine/threonine-protein phosphatase PP1-gamma catalytic subunit	8	8	9	10
ATP5F1A	ATP synthase subunit alpha, mitochondrial	11	18	14	15
PDCD4	Programmed cell death protein 4	0	1	0	13
LYRM7	Complex III assembly factor LYRM7	2	1	1	2
PDAP1	28 kDa heat- and acid-stable phosphoprotein	1	3	2	5
MCCC2	Methylcrotonoyl-CoA carboxylase beta chain, mitochondrial	3	10	4	15
ATP6V1B2	V-type proton ATPase subunit B, brain isoform	3	12	3	11
AGPS	Alkyldihydroxyacetonephosphate synthase, peroxisomal	6	15	4	8
PRDX3	Thioredoxin-dependent peroxide reductase, mitochondrial	6	5	5	5
RAP1B	Ras-related protein Rap-1b	5	6	5	4
DBN1	Drebrin	6	7	4	18
TMPO	Lamina-associated polypeptide 2, isoforms beta/gamma	12	8	10	11
ATP2A2	Sarcoplasmic/endoplasmic reticulum calcium ATPase 2	16	22	19	19
ANXA5	Annexin A5	2	7	5	4
CLTC	Clathrin heavy chain 1	33	36	33	41
CSTA	Cystatin-A	0	0	2	0
CBR1	Carbonyl reductase [NADPH] 1	6	5	8	4
SF3B1	Splicing factor 3B subunit 1	17	14	12	33
HNRNPA1	Heterogeneous nuclear ribonucleoprotein A1	9	8	9	11
MAD2L1	Mitotic spindle assembly checkpoint protein MAD2A	6	3	5	4
IMPDH2	Inosine-5'-monophosphate dehydrogenase 2	11	8	13	10
CNP	2',3'-cyclic-nucleotide 3'-phosphodiesterase	7	0	7	11
BCAP31	B-cell receptor-associated protein 31	3	8	6	4
LRRC59	Leucine-rich repeat-containing protein 59	3	7	7	7
EIF2S1	Eukaryotic translation initiation factor 2 subunit 1	8	5	6	9
PRPS1	Ribose-phosphate pyrophosphokinase 1	5	6	5	9
RPS27	40S ribosomal protein S27	2	2	0	3
SLC25A4	ADP/ATP translocase 1	5	7	6	10
MDH1	Malate dehydrogenase, cytoplasmic	4	7	6	7
YBX1	Y-box-binding protein 1	3	4	4	7
SSBP1	Single-stranded DNA-binding protein, mitochondrial	4	5	4	2
ATP6V1A	V-type proton ATPase catalytic subunit A	6	13	7	13
RNH1	Ribonuclease inhibitor	5	4	7	7
RUVBL1	RuvB-like 1	13	9	11	11
CACYBP	Calcyclin-binding protein	5	4	2	6
RAB10	Ras-related protein Rab-10	6	4	5	6
EIF3B	Eukaryotic translation initiation factor 3 subunit B	8	14	16	20
STMN1	Stathmin	5	4	4	5
AHCY	Adenosylhomocysteinase	11	10	10	6
ARF4	ADP-ribosylation factor 4	3	3	4	3
PPP2R1A	Serine/threonine-protein phosphatase 2A 65 kDa regulatory subunit A alpha isoform	10	10	8	14
DDX39A	ATP-dependent RNA helicase DDX39A	7	6	5	10
RUVBL2	RuvB-like 2	6	8	11	10
HADHA	Trifunctional enzyme subunit alpha, mitochondrial	14	15	12	12
AHSA1	Activator of 90 kDa heat shock protein ATPase homolog 1	6	6	6	7
SNRNP40	U5 small nuclear ribonucleoprotein 40 kDa protein	1	1	2	9
DYNLRB1	Dynein light chain roadblock-type 1	1	1	0	3
SERPINH1	Serpin H1	12	11	9	8
PRPF19	Pre-mRNA-processing factor 19	6	6	7	11
SF3A1	Splicing factor 3A subunit 1	9	11	10	21
UBE2L3	Ubiquitin-conjugating enzyme E2 L3	4	3	2	4
SHMT2	Serine hydroxymethyltransferase, mitochondrial	7	12	4	10
RPS27L	40S ribosomal protein S27-like	1	1	1	3
RPL37A	60S ribosomal protein L37a	1	1	1	4
PSMD13	26S proteasome non-ATPase regulatory subunit 13	8	6	9	10
MMP24OS	Protein MMP24OS	1	0	0	0
UBA1	Ubiquitin-like modifier-activating enzyme 1	21	24	18	20
EFTUD2	116 kDa U5 small nuclear ribonucleoprotein component	8	11	11	22
PHGDH	D-3-phosphoglycerate dehydrogenase	8	11	10	14
NEFM	Neurofilament medium polypeptide	8	24	7	22
PRPSAP1	Phosphoribosyl pyrophosphate synthase-associated protein 1	2	5	1	9
SLIRP	SRA stem-loop-interacting RNA-binding protein, mitochondrial	2	3	2	2
SEC61B	Protein transport protein Sec61 subunit beta	2	1	1	2
PTGES3	Prostaglandin E synthase 3	2	2	3	4
MRPL53	39S ribosomal protein L53, mitochondrial	0	0	1	3
SF3B3	Splicing factor 3B subunit 3	15	17	14	28
HNRNPA0	Heterogeneous nuclear ribonucleoprotein A0	5	1	4	7
ACO2	Aconitate hydratase, mitochondrial	12	18	13	15
HSPA1L	Heat shock 70 kDa protein 1-like	13	16	17	13
ILF3	Interleukin enhancer-binding factor 3	12	22	14	22
BOLA2	BolA-like protein 2	1	2	1	3
JAK1	Tyrosine-protein kinase JAK1	0	0	0	36
DYNLL1	Dynein light chain 1, cytoplasmic	2	2	2	1
DYNLL2	Dynein light chain 2, cytoplasmic	1	1	1	1
TMED7	Transmembrane emp24 domain-containing protein 7	2	5	2	2
PSMD6	26S proteasome non-ATPase regulatory subunit 6	6	7	6	9
KRT18	Keratin, type I cytoskeletal 18	5	4	6	10
HSPA4L	Heat shock 70 kDa protein 4L	13	15	10	11
HYOU1	Hypoxia up-regulated protein 1	11	18	10	20
PSMA5	Proteasome subunit alpha type-5	6	7	4	5
SF3B2	Splicing factor 3B subunit 2	7	11	10	22
TIMM13	Mitochondrial import inner membrane translocase subunit Tim13	2	1	2	1
LAMTOR2	Ragulator complex protein LAMTOR2	4	3	3	0
UCHL5	Ubiquitin carboxyl-terminal hydrolase isozyme L5	5	0	4	6
RPS5	40S ribosomal protein S5	3	4	3	6
EIF6	Eukaryotic translation initiation factor 6	5	2	3	3
RAB6A	Ras-related protein Rab-6A	3	5	3	3
MTHFD1	C-1-tetrahydrofolate synthase, cytoplasmic	17	17	14	16
NAMPT	Nicotinamide phosphoribosyltransferase	5	8	6	8
RPS14	40S ribosomal protein S14	2	3	2	5
SSR4	Translocon-associated protein subunit delta	4	5	4	4
PFDN2	Prefoldin subunit 2	2	5	2	4
PSMB4	Proteasome subunit beta type-4	2	3	4	3
NDUFS3	NADH dehydrogenase [ubiquinone] iron-sulfur protein 3, mitochondrial	5	6	5	6
TUBB6	Tubulin beta-6 chain	12	6	9	3
SKP1	S-phase kinase-associated protein 1	3	3	3	3
ALYREF	THO complex subunit 4	3	4	3	5
UQCRB	Cytochrome b-c1 complex subunit 7	1	4	2	1
PFKFB4	6-phosphofructo-2-kinase/fructose-2,6-bisphosphatase 4	0	0	0	13
KRT8	Keratin, type II cytoskeletal 8	12	12	15	11
TRIM28	Transcription intermediary factor 1-beta	12	11	8	13
CBS	Cystathionine beta-synthase	8	5	8	11
CNN3	Calponin-3	1	5	3	3
NDUFS5	NADH dehydrogenase [ubiquinone] iron-sulfur protein 5	0	4	2	1
NACA	Nascent polypeptide-associated complex subunit alpha	3	6	3	4
DDX17	Probable ATP-dependent RNA helicase DDX17	11	9	12	19
NDUFA4	Cytochrome c oxidase subunit NDUFA4	1	2	0	1
RAB11B	Ras-related protein Rab-11B	4	4	6	4
PYCR1	Pyrroline-5-carboxylate reductase 1, mitochondrial	1	7	2	3
ARPC4	Actin-related protein 2/3 complex subunit 4	2	2	3	5
VDAC3	Voltage-dependent anion-selective channel protein 3	6	5	6	2
MIF	Macrophage migration inhibitory factor	3	0	3	2
MAP3K7	Mitogen-activated protein kinase kinase kinase 7	0	2	0	18
XRCC6	X-ray repair cross-complementing protein 6	12	12	14	15
HNRNPH1	Heterogeneous nuclear ribonucleoprotein H	7	6	6	11
PPIH	Peptidyl-prolyl cis-trans isomerase H	2	4	3	3
EIF3F	Eukaryotic translation initiation factor 3 subunit F	5	5	6	9
AARS1	Alanine--tRNA ligase, cytoplasmic	19	10	11	11
PPIL1	Peptidyl-prolyl cis-trans isomerase-like 1	1	0	2	4
DNAJA1	DnaJ homolog subfamily A member 1	2	4	9	7
DDX3X	ATP-dependent RNA helicase DDX3X	8	3	7	17
IKBIP	Inhibitor of nuclear factor kappa-B kinase-interacting protein	1	8	3	7
HNRNPR	Heterogeneous nuclear ribonucleoprotein R	9	10	8	16
KCTD12	BTB/POZ domain-containing protein KCTD12	5	5	6	6
BUB3	Mitotic checkpoint protein BUB3	5	6	4	7
PPA2	Inorganic pyrophosphatase 2, mitochondrial	6	4	4	4
HSPH1	Heat shock protein 105 kDa	18	19	10	20
CISD1	CDGSH iron-sulfur domain-containing protein 1	2	3	2	1
ANKFY1	Rabankyrin-5	1	2	0	28
SF3A3	Splicing factor 3A subunit 3	3	2	4	14
H2BC11	Histone H2B type 1-J	3	3	3	4
H2BC12	Histone H2B type 1-K	3	2	3	4
PFKFB2	6-phosphofructo-2-kinase/fructose-2,6-bisphosphatase 2	0	0	0	16
PDHB	Pyruvate dehydrogenase E1 component subunit beta, mitochondrial	7	3	5	5
AIFM1	Apoptosis-inducing factor 1, mitochondrial	12	13	14	14
LDHB	L-lactate dehydrogenase B chain	7	9	9	9
MAPRE1	Microtubule-associated protein RP/EB family member 1	5	4	7	6
S100A13	Protein S100-A13	1	2	4	0
RPS15A	40S ribosomal protein S15a	2	2	2	5
PSMA6	Proteasome subunit alpha type-6	7	5	6	6
NASP	Nuclear autoantigenic sperm protein	11	13	10	10
SEC22B	Vesicle-trafficking protein SEC22b	3	3	4	2
GNB1	Guanine nucleotide-binding protein G(I)/G(S)/G(T) subunit beta-1	4	7	4	4
CKMT1A	Creatine kinase U-type, mitochondrial	4	5	6	5
AIMP1	Aminoacyl tRNA synthase complex-interacting multifunctional protein 1	3	3	4	5
STK38L	Serine/threonine-protein kinase 38-like	1	1	0	13
HSD17B4	Peroxisomal multifunctional enzyme type 2	10	14	11	9
UQCC2	Ubiquinol-cytochrome-c reductase complex assembly factor 2	1	3	1	1
EIF3D	Eukaryotic translation initiation factor 3 subunit D	4	6	4	12
ETFB	Electron transfer flavoprotein subunit beta	6	4	5	5
LETM1	Mitochondrial proton/calcium exchanger protein	6	18	10	7
CSE1L	Exportin-2	17	16	16	12
EIF4B	Eukaryotic translation initiation factor 4B	1	6	1	18
MYH10	Myosin-10	6	8	6	52
PSMC6	26S proteasome regulatory subunit 10B	4	3	8	6
P4HA1	Prolyl 4-hydroxylase subunit alpha-1	5	12	12	15
CAP1	Adenylyl cyclase-associated protein 1	4	10	5	10
DDX5	Probable ATP-dependent RNA helicase DDX5	10	7	11	18
RCN1	Reticulocalbin-1	3	6	3	6
IVNS1ABP	Influenza virus NS1A-binding protein	0	3	0	15
RPN2	Dolichyl-diphosphooligosaccharide--protein glycosyltransferase subunit 2	9	15	11	9
PSMA3	Proteasome subunit alpha type-3	3	4	5	5
RBM17	Splicing factor 45	1	1	0	12
TALDO1	Transaldolase	7	9	6	4
PSMD3	26S proteasome non-ATPase regulatory subunit 3	7	5	10	13
GLUD1	Glutamate dehydrogenase 1, mitochondrial	12	13	11	11
CA2	Carbonic anhydrase 2	4	0	3	4
HAGH	Hydroxyacylglutathione hydrolase, mitochondrial	5	7	7	5
ACLY	ATP-citrate synthase	13	18	13	13
MAT2A	S-adenosylmethionine synthase isoform type-2	3	5	3	10
EIF4A2	Eukaryotic initiation factor 4A-II	8	9	8	10
PSME1	Proteasome activator complex subunit 1	5	7	4	5
CDK1	Cyclin-dependent kinase 1	4	0	1	5
PSAT1	Phosphoserine aminotransferase	8	8	3	9
DHX9	ATP-dependent RNA helicase A	15	9	14	25
RBBP4	Histone-binding protein RBBP4	5	5	5	10
CDC5L	Cell division cycle 5-like protein	5	1	3	16
RAP1A	Ras-related protein Rap-1A	5	5	4	4
CIRBP	Cold-inducible RNA-binding protein	0	0	2	3
MCM7	DNA replication licensing factor MCM7	10	0	7	10
SRP14	Signal recognition particle 14 kDa protein	2	3	4	4
SARS1	Serine--tRNA ligase, cytoplasmic	8	8	5	5
DDT	D-dopachrome decarboxylase	1	3	1	2
FAM3C	Protein FAM3C	1	5	5	1
PSMD7	26S proteasome non-ATPase regulatory subunit 7	4	3	3	6
SNRNP200	U5 small nuclear ribonucleoprotein 200 kDa helicase	11	8	10	51
MRPL58	Peptidyl-tRNA hydrolase ICT1, mitochondrial	3	3	2	4
HSD17B12	Very-long-chain 3-oxoacyl-CoA reductase	2	6	4	3
LSM7	U6 snRNA-associated Sm-like protein LSm7	3	1	3	2
QPRT	Nicotinate-nucleotide pyrophosphorylase [carboxylating]	0	5	0	4
ACTN1	Alpha-actinin-1	9	16	10	17
RPS6	40S ribosomal protein S6	6	4	5	6
SYNCRIP	Heterogeneous nuclear ribonucleoprotein Q	11	12	8	14
CLNS1A	Methylosome subunit pICln	1	2	0	5
KRT17	Keratin, type I cytoskeletal 17	5	8	10	6
RAN	GTP-binding nuclear protein Ran	3	3	4	5
DHX15	Pre-mRNA-splicing factor ATP-dependent RNA helicase DHX15	2	4	10	19
NDUFS2	NADH dehydrogenase [ubiquinone] iron-sulfur protein 2, mitochondrial	3	10	8	7
PRKDC	DNA-dependent protein kinase catalytic subunit	53	43	53	82
FTH1	Ferritin heavy chain	0	1	2	5
EXOSC2	Exosome complex component RRP4	4	2	0	7
NDUFB1	NADH dehydrogenase [ubiquinone] 1 beta subcomplex subunit 1	2	1	1	0
DNAJC19	Mitochondrial import inner membrane translocase subunit TIM14	0	1	2	4
RPS10	40S ribosomal protein S10	4	4	4	5
ETF1	Eukaryotic peptide chain release factor subunit 1	3	9	5	7
PSMB5	Proteasome subunit beta type-5	4	6	5	5
NPM1	Nucleophosmin	5	7	7	5
MRPS23	28S ribosomal protein S23, mitochondrial	1	1	0	5
RPA1	Replication protein A 70 kDa DNA-binding subunit	9	9	6	13
ESD	S-formylglutathione hydrolase	3	6	3	2
CANX	Calnexin	12	16	16	15
SNRPB	Small nuclear ribonucleoprotein-associated proteins B and B'	3	2	3	6
SOD1	Superoxide dismutase [Cu-Zn]	3	3	3	2
DDOST	Dolichyl-diphosphooligosaccharide--protein glycosyltransferase 48 kDa subunit	5	10	9	9
PRKAR2A	cAMP-dependent protein kinase type II-alpha regulatory subunit	6	3	6	7
TKT	Transketolase	12	13	13	10
MOB1B	MOB kinase activator 1B	0	1	0	5
LAP3	Cytosol aminopeptidase	6	4	5	11
GNB2	Guanine nucleotide-binding protein G(I)/G(S)/G(T) subunit beta-2	5	6	5	3
CORO1C	Coronin-1C	5	4	2	12
SEPTIN7	Septin-7	7	8	4	4
DBI	Acyl-CoA-binding protein	0	2	1	1
COA6	Cytochrome c oxidase assembly factor 6 homolog	1	3	1	1
MCRIP1	Mapk-regulated corepressor-interacting protein 1	0	0	0	3
PLRG1	Pleiotropic regulator 1	1	0	1	10
RPL35A	60S ribosomal protein L35a	2	0	0	2
PFDN5	Prefoldin subunit 5	3	2	0	3
PSME2	Proteasome activator complex subunit 2	3	3	3	2
PCBP2	Poly(rC)-binding protein 2	6	4	5	5
EIF3A	Eukaryotic translation initiation factor 3 subunit A	3	12	12	38
KPNA2	Importin subunit alpha-1	9	7	10	9
DCTPP1	dCTP pyrophosphatase 1	3	5	3	4
CDC37	Hsp90 co-chaperone Cdc37	3	6	2	6
DCTN3	Dynactin subunit 3	0	0	0	4
CAT	Catalase	5	10	4	11
PPM1G	Protein phosphatase 1G	12	8	4	4
INA	Alpha-internexin	4	2	1	13
ACTC1	Actin, alpha cardiac muscle 1	8	8	7	8
EIF3G	Eukaryotic translation initiation factor 3 subunit G	3	5	3	8
TPD52L2	Tumor protein D54	1	3	2	3
FASN	Fatty acid synthase	29	30	24	42
H1-10	Histone H1.10	2	4	2	6
PSMA7	Proteasome subunit alpha type-7	5	6	5	7
PNPO	Pyridoxine-5'-phosphate oxidase	2	4	3	3
CDC42	Cell division control protein 42 homolog	4	4	2	2
ECH1	Delta(3,5)-Delta(2,4)-dienoyl-CoA isomerase, mitochondrial	2	5	4	4
PGD	6-phosphogluconate dehydrogenase, decarboxylating	3	5	7	4
DDX1	ATP-dependent RNA helicase DDX1	9	4	8	14
NONO	Non-POU domain-containing octamer-binding protein	10	2	7	10
UBE2M	NEDD8-conjugating enzyme Ubc12	3	3	0	3
TIMM10	Mitochondrial import inner membrane translocase subunit Tim10	0	3	1	2
SRSF3	Serine/arginine-rich splicing factor 3	3	1	3	5
HPCAL1	Hippocalcin-like protein 1	5	0	0	0
DRG1	Developmentally-regulated GTP-binding protein 1	4	5	5	6
HADHB	Trifunctional enzyme subunit beta, mitochondrial	6	11	9	10
DNAJB11	DnaJ homolog subfamily B member 11	4	7	7	5
SND1	Staphylococcal nuclease domain-containing protein 1	6	6	13	18
OAT	Ornithine aminotransferase, mitochondrial	9	7	4	7
GOT2	Aspartate aminotransferase, mitochondrial	7	9	8	6
SPIN4	Spindlin-4	0	0	0	6
PCNP	PEST proteolytic signal-containing nuclear protein	1	1	0	3
DAP3	28S ribosomal protein S29, mitochondrial	3	2	3	10
RPL18	60S ribosomal protein L18	3	2	1	4
ALDH7A1	Alpha-aminoadipic semialdehyde dehydrogenase	9	2	5	9
ERO1A	ERO1-like protein alpha	4	9	3	9
PDHA1	Pyruvate dehydrogenase E1 component subunit alpha, somatic form, mitochondrial	8	6	5	4
SEPTIN11	Septin-11	4	6	6	7
SRSF9	Serine/arginine-rich splicing factor 9	1	0	1	7
COX4I1	Cytochrome c oxidase subunit 4 isoform 1, mitochondrial	4	4	3	5
PSMA2	Proteasome subunit alpha type-2	3	2	1	4
NDUFAF2	NADH dehydrogenase [ubiquinone] 1 alpha subcomplex assembly factor 2	0	4	0	0
PRMT1	Protein arginine N-methyltransferase 1	5	9	6	7
GTF2I	General transcription factor II-I	12	3	17	12
SRSF1	Serine/arginine-rich splicing factor 1	4	2	6	6
GSR	Glutathione reductase, mitochondrial	6	6	3	6
EPRS1	Bifunctional glutamate/proline--tRNA ligase	17	10	19	23
POGLUT3	Protein O-glucosyltransferase 3	0	4	0	11
TIMM44	Mitochondrial import inner membrane translocase subunit TIM44	7	9	7	5
NSF	Vesicle-fusing ATPase	10	2	7	14
NUCB2	Nucleobindin-2	1	8	0	7
NDUFA6	NADH dehydrogenase [ubiquinone] 1 alpha subcomplex subunit 6	2	2	1	2
MATR3	Matrin-3	9	2	10	16
GARS1	Glycine--tRNA ligase	9	8	7	9
HNRNPA3	Heterogeneous nuclear ribonucleoprotein A3	6	5	7	7
RPS9	40S ribosomal protein S9	1	3	4	6
FHL1	Four and a half LIM domains protein 1	5	5	4	7
PSMB1	Proteasome subunit beta type-1	2	2	4	5
ALDH2	Aldehyde dehydrogenase, mitochondrial	6	10	4	5
LGALS7	Galectin-7	0	3	1	0
MRPL49	39S ribosomal protein L49, mitochondrial	2	2	1	5
ATP1B3	Sodium/potassium-transporting ATPase subunit beta-3	5	8	4	4
NCL	Nucleolin	12	12	13	16
SLC25A24	Calcium-binding mitochondrial carrier protein SCaMC-1	6	11	4	5
ALDH1B1	Aldehyde dehydrogenase X, mitochondrial	4	9	3	9
UQCRFS1	Cytochrome b-c1 complex subunit Rieske, mitochondrial	3	6	4	3
MRPS21	28S ribosomal protein S21, mitochondrial	0	1	0	2
PRPS2	Ribose-phosphate pyrophosphokinase 2	3	5	2	4
POLR2L	DNA-directed RNA polymerases I, II, and III subunit RPABC5	0	0	0	2
CMBL	Carboxymethylenebutenolidase homolog	3	5	6	4
ACTR1A	Alpha-centractin	4	5	2	7
XPO1	Exportin-1	14	19	19	14
GSTM3	Glutathione S-transferase Mu 3	5	2	4	4
RPL11	60S ribosomal protein L11	2	3	2	1
FLNB	Filamin-B	19	22	19	42
NDUFB6	NADH dehydrogenase [ubiquinone] 1 beta subcomplex subunit 6	0	2	1	0
NENF	Neudesin	1	3	1	2
IGF2BP1	Insulin-like growth factor 2 mRNA-binding protein 1	4	2	4	14
NUDC	Nuclear migration protein nudC	7	7	4	4
PDCD5	Programmed cell death protein 5	2	2	2	3
GANAB	Neutral alpha-glucosidase AB	12	14	12	15
RPL13A	60S ribosomal protein L13a	3	2	1	6
PRPF8	Pre-mRNA-processing-splicing factor 8	12	5	9	49
FUBP1	Far upstream element-binding protein 1	7	9	7	14
ACTR3	Actin-related protein 3	4	5	4	8
ATP5F1E	ATP synthase subunit epsilon, mitochondrial	2	2	1	0
GPI	Glucose-6-phosphate isomerase	5	11	7	7
LSM14A	Protein LSM14 homolog A	1	1	1	10
RPS24	40S ribosomal protein S24	2	2	3	4
ERP44	Endoplasmic reticulum resident protein 44	4	6	5	6
SOD2	Superoxide dismutase [Mn], mitochondrial	5	4	2	2
SLC3A2	4F2 cell-surface antigen heavy chain	5	11	8	10
PARP1	Poly [ADP-ribose] polymerase 1	9	4	6	18
ATP5F1D	ATP synthase subunit delta, mitochondrial	1	2	1	1
EIF1AY	Eukaryotic translation initiation factor 1A, Y-chromosomal	1	2	0	1
NAXE	NAD(P)H-hydrate epimerase	0	3	2	2
EIF3C	Eukaryotic translation initiation factor 3 subunit C	3	8	6	19
CTTN	Src substrate cortactin	6	7	2	12
PSMD1	26S proteasome non-ATPase regulatory subunit 1	12	12	16	17
RPL10A	60S ribosomal protein L10a	4	2	2	4
PSMD14	26S proteasome non-ATPase regulatory subunit 14	2	4	4	6
KARS1	Lysine--tRNA ligase	5	6	9	11
RBBP7	Histone-binding protein RBBP7	5	6	8	10
ALB	Albumin	9	7	12	11
RBMX	RNA-binding motif protein, X chromosome	5	10	2	8
ALDH1L2	Mitochondrial 10-formyltetrahydrofolate dehydrogenase	7	1	0	21
NUDT5	ADP-sugar pyrophosphatase	3	4	5	4
PSMD2	26S proteasome non-ATPase regulatory subunit 2	15	13	13	16
EEF1A2	Elongation factor 1-alpha 2	6	8	6	7
CHP1	Calcineurin B homologous protein 1	0	3	3	1
UBL4A	Ubiquitin-like protein 4A	4	1	2	3
TIMM50	Mitochondrial import inner membrane translocase subunit TIM50	4	6	5	4
GADD45A	Growth arrest and DNA damage-inducible protein GADD45 alpha	1	0	3	1
CBX3	Chromobox protein homolog 3	2	3	3	2
SNRPA	U1 small nuclear ribonucleoprotein A	3	2	3	4
C7orf50	Uncharacterized protein C7orf50	0	0	0	3
CAPZA2	F-actin-capping protein subunit alpha-2	2	4	1	4
DAD1	Dolichyl-diphosphooligosaccharide--protein glycosyltransferase subunit DAD1	3	1	1	1
MRPS26	28S ribosomal protein S26, mitochondrial	0	0	1	5
RANGAP1	Ran GTPase-activating protein 1	7	8	8	7
MRPL12	39S ribosomal protein L12, mitochondrial	3	3	2	5
SEPTIN2	Septin-2	4	3	4	6
GABARAPL2	Gamma-aminobutyric acid receptor-associated protein-like 2	2	2	1	2
CPOX	Oxygen-dependent coproporphyrinogen-III oxidase, mitochondrial	8	5	3	4
ARCN1	Coatomer subunit delta	7	5	6	10
PSMB7	Proteasome subunit beta type-7	3	3	3	2
DNAJC7	DnaJ homolog subfamily C member 7	5	1	6	8
PYCR2	Pyrroline-5-carboxylate reductase 2	3	5	5	6
TAF4	Transcription initiation factor TFIID subunit 4	0	7	0	22
ARPC5L	Actin-related protein 2/3 complex subunit 5-like protein	1	2	1	4
SF3B6	Splicing factor 3B subunit 6	3	1	2	2
ELOB	Elongin-B	3	3	3	1
MCM3	DNA replication licensing factor MCM3	9	1	6	16
LIN7C	Protein lin-7 homolog C	4	1	0	2
TFRC	Transferrin receptor protein 1	3	14	5	9
HNRNPD	Heterogeneous nuclear ribonucleoprotein D0	6	4	6	8
DSTN	Destrin	2	1	4	1
PRPF31	U4/U6 small nuclear ribonucleoprotein Prp31	1	5	2	10
RIOK1	Serine/threonine-protein kinase RIO1	0	0	0	11
LUC7L2	Putative RNA-binding protein Luc7-like 2	3	1	3	9
AIMP2	Aminoacyl tRNA synthase complex-interacting multifunctional protein 2	2	1	2	5
RAB5C	Ras-related protein Rab-5C	4	2	3	4
COX7A2	Cytochrome c oxidase subunit 7A2, mitochondrial	1	1	1	1
RPL27A	60S ribosomal protein L27a	3	2	1	3
MTMR14	Myotubularin-related protein 14	0	0	0	14
DNAJC8	DnaJ homolog subfamily C member 8	1	2	3	8
FKBP10	Peptidyl-prolyl cis-trans isomerase FKBP10	4	11	4	9
TSN	Translin	4	5	2	2
ARL1	ADP-ribosylation factor-like protein 1	3	0	3	1
IDH3A	Isocitrate dehydrogenase [NAD] subunit alpha, mitochondrial	5	3	4	4
PGM1	Phosphoglucomutase-1	4	7	2	6
CTPS1	CTP synthase 1	8	9	6	9
RAB21	Ras-related protein Rab-21	3	4	2	3
BAG2	BAG family molecular chaperone regulator 2	1	3	4	3
VAT1	Synaptic vesicle membrane protein VAT-1 homolog	4	4	1	4
UQCRH	Cytochrome b-c1 complex subunit 6, mitochondrial	2	2	2	1
CLPP	ATP-dependent Clp protease proteolytic subunit, mitochondrial	3	4	2	2
CISD2	CDGSH iron-sulfur domain-containing protein 2	2	2	2	3
APMAP	Adipocyte plasma membrane-associated protein	3	7	4	5
HNRNPU	Heterogeneous nuclear ribonucleoprotein U	14	7	11	16
SLC25A11	Mitochondrial 2-oxoglutarate/malate carrier protein	2	5	1	4
NDUFV1	NADH dehydrogenase [ubiquinone] flavoprotein 1, mitochondrial	2	9	4	3
ST13	Hsc70-interacting protein	7	6	5	5
MRPS10	28S ribosomal protein S10, mitochondrial	0	1	0	3
DNAJB1	DnaJ homolog subfamily B member 1	2	0	0	7
H2AC12	Histone H2A type 1-H	3	3	1	3
NUP37	Nucleoporin Nup37	1	2	1	4
ELAVL1	ELAV-like protein 1	3	1	1	7
DENR	Density-regulated protein	1	1	1	4
ATIC	Bifunctional purine biosynthesis protein ATIC	6	9	4	6
RPL17	60S ribosomal protein L17	2	3	2	4
ABHD10	Palmitoyl-protein thioesterase ABHD10, mitochondrial	2	2	1	1
BCAS2	Pre-mRNA-splicing factor SPF27	1	1	3	6
LSM8	U6 snRNA-associated Sm-like protein LSm8	1	0	1	1
HACD3	Very-long-chain (3R)-3-hydroxyacyl-CoA dehydratase 3	6	2	4	5
PYGL	Glycogen phosphorylase, liver form	9	11	7	6
EPB41	Protein 4.1	0	0	2	16
ARHGDIA	Rho GDP-dissociation inhibitor 1	5	5	0	5
PGRMC2	Membrane-associated progesterone receptor component 2	2	5	5	3
DLAT	Dihydrolipoyllysine-residue acetyltransferase component of pyruvate dehydrogenase complex, mitochondrial	7	11	10	8
TMED4	Transmembrane emp24 domain-containing protein 4	1	3	1	1
HCCS	Cytochrome c-type heme lyase	3	2	4	0
NUDT21	Cleavage and polyadenylation specificity factor subunit 5	3	5	4	5
MTHFD2	Bifunctional methylenetetrahydrofolate dehydrogenase/cyclohydrolase, mitochondrial	6	2	7	4
MRPS7	28S ribosomal protein S7, mitochondrial	0	2	2	4
CDK2	Cyclin-dependent kinase 2	5	1	2	3
RBM3	RNA-binding protein 3	0	0	1	1
MRPS28	28S ribosomal protein S28, mitochondrial	0	1	1	3
HDHD5	Haloacid dehalogenase-like hydrolase domain-containing 5	4	5	3	5
SEC13	Protein SEC13 homolog	4	5	2	4
RPL7A	60S ribosomal protein L7a	4	3	2	5
NAP1L4	Nucleosome assembly protein 1-like 4	4	5	4	7
SNRPB2	U2 small nuclear ribonucleoprotein B''	4	2	3	5
ECI2	Enoyl-CoA delta isomerase 2	3	6	1	2
PMPCB	Mitochondrial-processing peptidase subunit beta	5	4	1	8
PDGFA	Platelet-derived growth factor subunit A	0	0	0	4
SMCHD1	Structural maintenance of chromosomes flexible hinge domain-containing protein 1	1	0	0	45
BCLAF1	Bcl-2-associated transcription factor 1	2	0	2	20
CSNK2B	Casein kinase II subunit beta	1	2	3	4
TIMM8B	Mitochondrial import inner membrane translocase subunit Tim8 B	0	0	0	2
PA2G4	Proliferation-associated protein 2G4	8	6	6	7
BUD31	Protein BUD31 homolog	0	0	1	3
PSMB2	Proteasome subunit beta type-2	4	3	4	4
PAICS	Multifunctional protein ADE2	7	5	5	5
MRPS31	28S ribosomal protein S31, mitochondrial	0	1	0	8
DDB1	DNA damage-binding protein 1	10	13	13	23
PGAM5	Serine/threonine-protein phosphatase PGAM5, mitochondrial	0	5	0	7
CDKN2A	Cyclin-dependent kinase inhibitor 2A	0	0	1	3
HMOX2	Heme oxygenase 2	2	3	3	2
RAB18	Ras-related protein Rab-18	0	2	2	2
SARNP	SAP domain-containing ribonucleoprotein	1	1	2	3
NDUFB10	NADH dehydrogenase [ubiquinone] 1 beta subcomplex subunit 10	3	4	0	1
MOB2	MOB kinase activator 2	1	0	0	3
FH	Fumarate hydratase, mitochondrial	6	5	4	5
PLOD2	Procollagen-lysine,2-oxoglutarate 5-dioxygenase 2	3	6	9	11
LSM4	U6 snRNA-associated Sm-like protein LSm4	0	1	1	4
ATP5MD	ATP synthase membrane subunit DAPIT, mitochondrial	1	1	1	0
HSPB1	Heat shock protein beta-1	2	1	2	4
COMT	Catechol O-methyltransferase	5	3	2	4
TBCB	Tubulin-folding cofactor B	5	3	1	2
SERPINB6	Serpin B6	7	3	1	4
ATP5PB	ATP synthase F(0) complex subunit B1, mitochondrial	4	4	6	4
NUP93	Nuclear pore complex protein Nup93	11	10	12	11
PRKCSH	Glucosidase 2 subunit beta	4	7	7	8
RPL27	60S ribosomal protein L27	1	3	2	4
MRPL22	39S ribosomal protein L22, mitochondrial	2	1	1	2
NDUFS4	NADH dehydrogenase [ubiquinone] iron-sulfur protein 4, mitochondrial	1	4	2	2
TWF1	Twinfilin-1	1	1	0	7
VAPA	Vesicle-associated membrane protein-associated protein A	3	3	4	3
LIMA1	LIM domain and actin-binding protein 1	1	1	1	16
CTH	Cystathionine gamma-lyase	4	2	2	3
ATP6V1E1	V-type proton ATPase subunit E 1	2	5	0	3
GART	Trifunctional purine biosynthetic protein adenosine-3	13	4	3	10
RPL31	60S ribosomal protein L31	0	2	2	2
POLR2G	DNA-directed RNA polymerase II subunit RPB7	1	0	1	2
ANXA6	Annexin A6	5	13	6	9
THRAP3	Thyroid hormone receptor-associated protein 3	4	0	2	22
AK3	GTP:AMP phosphotransferase AK3, mitochondrial	1	4	0	1
CALM3	Calmodulin-3	3	4	2	3
HADH	Hydroxyacyl-coenzyme A dehydrogenase, mitochondrial	3	2	3	4
KRT31	Keratin, type I cuticular Ha1	0	1	9	0
CCDC47	Coiled-coil domain-containing protein 47	3	7	5	6
NAA50	N-alpha-acetyltransferase 50	1	2	2	4
POLR1C	DNA-directed RNA polymerases I and III subunit RPAC1	1	0	2	5
SEPTIN9	Septin-9	6	7	4	7
PTP4A1	Protein tyrosine phosphatase type IVA 1	4	0	0	0
PNPT1	Polyribonucleotide nucleotidyltransferase 1, mitochondrial	7	10	2	14
MCFD2	Multiple coagulation factor deficiency protein 2	0	1	0	1
SLC25A13	Calcium-binding mitochondrial carrier protein Aralar2	7	13	5	7
POLR2H	DNA-directed RNA polymerases I, II, and III subunit RPABC3	1	1	2	2
RPS11	40S ribosomal protein S11	4	5	4	3
COPG1	Coatomer subunit gamma-1	8	9	8	12
LYRM4	LYR motif-containing protein 4	0	2	0	2
TXNL1	Thioredoxin-like protein 1	2	1	1	2
EMC2	ER membrane protein complex subunit 2	2	6	4	3
IDH2	Isocitrate dehydrogenase [NADP], mitochondrial	6	0	5	6
MCM5	DNA replication licensing factor MCM5	5	0	3	16
SMU1	WD40 repeat-containing protein SMU1	3	1	0	7
DLD	Dihydrolipoyl dehydrogenase, mitochondrial	6	9	6	7
WDR5	WD repeat-containing protein 5	1	1	2	5
CAND1	Cullin-associated NEDD8-dissociated protein 1	18	18	19	6
RAB13	Ras-related protein Rab-13	5	2	1	4
IMMT	MICOS complex subunit MIC60	6	7	13	5
IARS2	Isoleucine--tRNA ligase, mitochondrial	18	6	4	11
CCDC58	Coiled-coil domain-containing protein 58	1	3	0	1
FKBP3	Peptidyl-prolyl cis-trans isomerase FKBP3	2	5	2	1
SNU13	NHP2-like protein 1	1	0	1	3
ATOX1	Copper transport protein ATOX1	0	1	1	0
CPNE3	Copine-3	5	1	2	5
HNRNPM	Heterogeneous nuclear ribonucleoprotein M	5	0	9	11
ANP32A	Acidic leucine-rich nuclear phosphoprotein 32 family member A	3	2	3	2
EMD	Emerin	1	0	3	5
TMOD2	Tropomodulin-2	0	0	0	5
MCM6	DNA replication licensing factor MCM6	11	3	4	8
RCC2	Protein RCC2	4	6	4	8
CHCHD6	MICOS complex subunit MIC25	5	4	3	0
CHCHD3	MICOS complex subunit MIC19	5	2	3	1
RPS16	40S ribosomal protein S16	1	3	1	4
RPL6	60S ribosomal protein L6	1	1	2	6
RPL7	60S ribosomal protein L7	4	2	2	4
DCXR	L-xylulose reductase	4	3	2	3
FTL	Ferritin light chain	0	0	1	3
JUP	Junction plakoglobin	4	7	6	13
SNRPC	U1 small nuclear ribonucleoprotein C	2	2	2	3
UBE2V1	Ubiquitin-conjugating enzyme E2 variant 1	1	2	1	4
GSTO1	Glutathione S-transferase omega-1	1	6	3	5
ACADVL	Very long-chain specific acyl-CoA dehydrogenase, mitochondrial	4	4	3	11
SNRPF	Small nuclear ribonucleoprotein F	1	0	1	3
RCL1	RNA 3'-terminal phosphate cyclase-like protein	0	0	1	7
IER3IP1	Immediate early response 3-interacting protein 1	0	1	1	1
PSMB3	Proteasome subunit beta type-3	0	1	2	2
PABPC1	Polyadenylate-binding protein 1	7	8	6	13
MESD	LRP chaperone MESD	1	3	2	3
PRPF4	U4/U6 small nuclear ribonucleoprotein Prp4	1	0	3	10
GSN	Gelsolin	1	9	0	13
PSMD8	26S proteasome non-ATPase regulatory subunit 8	3	4	4	7
BTF3	Transcription factor BTF3	0	1	0	1
LYAR	Cell growth-regulating nucleolar protein	0	0	0	6
GATD3B	Glutamine amidotransferase-like class 1 domain-containing protein 3B, mitochondrial	3	4	2	3
AK1	Adenylate kinase isoenzyme 1	1	1	0	1
NOC4L	Nucleolar complex protein 4 homolog	0	0	0	9
RPL24	60S ribosomal protein L24	0	2	1	3
MRPL43	39S ribosomal protein L43, mitochondrial	1	3	1	3
NEFL	Neurofilament light polypeptide	3	9	2	9
MEAK7	MTOR-associated protein MEAK7	8	1	0	0
IARS1	Isoleucine--tRNA ligase, cytoplasmic	13	8	15	21
CRKL	Crk-like protein	2	2	1	3
QPCTL	Glutaminyl-peptide cyclotransferase-like protein	4	7	4	6
ACP1	Low molecular weight phosphotyrosine protein phosphatase	1	0	1	2
CKS2	Cyclin-dependent kinases regulatory subunit 2	0	0	1	2
BPNT1	3'(2'),5'-bisphosphate nucleotidase 1	4	1	2	0
ACTL6A	Actin-like protein 6A	1	1	0	5
PAM16	Mitochondrial import inner membrane translocase subunit TIM16	1	2	0	0
UBE2K	Ubiquitin-conjugating enzyme E2 K	2	3	0	0
RPS25	40S ribosomal protein S25	2	3	1	4
VAMP3	Vesicle-associated membrane protein 3	1	2	1	0
PITPNB	Phosphatidylinositol transfer protein beta isoform	2	3	4	3
CMPK1	UMP-CMP kinase	2	3	3	2
PIP	Prolactin-inducible protein	3	2	2	1
CASP14	Caspase-14	1	2	5	0
EIF4E	Eukaryotic translation initiation factor 4E	2	4	2	5
ACAA2	3-ketoacyl-CoA thiolase, mitochondrial	4	5	5	5
WDR61	WD repeat-containing protein 61	1	0	1	5
RBM4	RNA-binding protein 4	4	0	3	4
GSTK1	Glutathione S-transferase kappa 1	3	2	3	1
ABCE1	ATP-binding cassette sub-family E member 1	4	4	8	7
LMNB2	Lamin-B2	7	9	8	9
ACTR2	Actin-related protein 2	1	1	0	7
ENY2	Transcription and mRNA export factor ENY2	1	0	0	1
COPB2	Coatomer subunit beta'	4	6	7	10
GORASP2	Golgi reassembly-stacking protein 2	7	2	4	1
S100A8	Protein S100-A8	0	2	1	0
MRPS18B	28S ribosomal protein S18b, mitochondrial	2	2	1	5
IDH3B	Isocitrate dehydrogenase [NAD] subunit beta, mitochondrial	7	2	4	7
PBDC1	Protein PBDC1	2	3	1	3
RPL36A	60S ribosomal protein L36a	2	2	1	1
PABPN1	Polyadenylate-binding protein 2	1	1	3	5
NSFL1C	NSFL1 cofactor p47	3	6	2	3
SYNJ2BP	Synaptojanin-2-binding protein	2	1	0	0
AKR1B1	Aldo-keto reductase family 1 member B1	4	3	2	2
TMED9	Transmembrane emp24 domain-containing protein 9	2	4	2	2
ACAP2	Arf-GAP with coiled-coil, ANK repeat and PH domain-containing protein 2	0	0	0	12
ISCA2	Iron-sulfur cluster assembly 2 homolog, mitochondrial	1	0	0	2
PCMT1	Protein-L-isoaspartate(D-aspartate) O-methyltransferase	3	1	1	3
IPO5	Importin-5	10	14	8	9
CSRP2	Cysteine and glycine-rich protein 2	2	0	2	1
GLOD4	Glyoxalase domain-containing protein 4	0	4	1	4
ATP5MG	ATP synthase subunit g, mitochondrial	2	2	1	2
PUF60	Poly(U)-binding-splicing factor PUF60	3	4	3	10
NOMO1	Nodal modulator 1	9	15	11	12
SAR1A	GTP-binding protein SAR1a	2	1	3	2
MRPS6	28S ribosomal protein S6, mitochondrial	1	1	1	3
EIF4G1	Eukaryotic translation initiation factor 4 gamma 1	4	7	21	20
PCYOX1	Prenylcysteine oxidase 1	1	8	3	3
GRHPR	Glyoxylate reductase/hydroxypyruvate reductase	3	2	1	2
SUMO2	Small ubiquitin-related modifier 2	2	2	2	2
ENSA	Alpha-endosulfine	2	0	0	0
HNRNPDL	Heterogeneous nuclear ribonucleoprotein D-like	3	4	3	8
USP14	Ubiquitin carboxyl-terminal hydrolase 14	1	0	3	8
ERH	Enhancer of rudimentary homolog	2	1	2	2
SERPINB3	Serpin B3	0	7	2	0
CSDE1	Cold shock domain-containing protein E1	5	1	6	9
COPE	Coatomer subunit epsilon	3	1	2	3
PDCD6IP	Programmed cell death 6-interacting protein	6	12	4	12
GRB2	Growth factor receptor-bound protein 2	2	4	1	1
RPL15	60S ribosomal protein L15	1	0	2	5
FAM50A	Protein FAM50A	2	1	1	5
SLC25A10	Mitochondrial dicarboxylate carrier	1	3	1	0
TMEM43	Transmembrane protein 43	3	5	5	1
GLRX3	Glutaredoxin-3	3	4	6	3
TARS1	Threonine--tRNA ligase 1, cytoplasmic	5	9	6	8
RAP2C	Ras-related protein Rap-2c	3	1	2	3
NDUFA13	NADH dehydrogenase [ubiquinone] 1 alpha subcomplex subunit 13	2	3	2	1
RPL5	60S ribosomal protein L5	1	4	2	6
EPHX1	Epoxide hydrolase 1	1	6	2	2
EIF2S2	Eukaryotic translation initiation factor 2 subunit 2	0	1	1	6
ALDOC	Fructose-bisphosphate aldolase C	4	6	3	4
S100A7	Protein S100-A7	2	0	1	2
SET	Protein SET	5	5	5	4
NDUFA12	NADH dehydrogenase [ubiquinone] 1 alpha subcomplex subunit 12	0	3	0	0
FAM162A	Protein FAM162A	0	1	1	3
DPM1	Dolichol-phosphate mannosyltransferase subunit 1	0	1	2	5
TIMM8A	Mitochondrial import inner membrane translocase subunit Tim8 A	1	1	1	1
MRPL28	39S ribosomal protein L28, mitochondrial	3	0	0	2
HNRNPF	Heterogeneous nuclear ribonucleoprotein F	3	2	4	7
SRRT	Serrate RNA effector molecule homolog	3	1	2	14
TCEA1	Transcription elongation factor A protein 1	5	5	2	5
PSMD10	26S proteasome non-ATPase regulatory subunit 10	1	2	2	4
HSPA2	Heat shock-related 70 kDa protein 2	8	10	10	8
U2AF2	Splicing factor U2AF 65 kDa subunit	3	3	3	6
CS	Citrate synthase, mitochondrial	3	4	4	5
PTMA	Prothymosin alpha	2	2	4	2
RPL4	60S ribosomal protein L4	1	2	5	5
GSTM2	Glutathione S-transferase Mu 2	3	2	1	1
RFC3	Replication factor C subunit 3	0	0	4	4
IDH1	Isocitrate dehydrogenase [NADP] cytoplasmic	4	5	3	4
MRPL1	39S ribosomal protein L1, mitochondrial	1	2	2	5
QARS1	Glutamine--tRNA ligase	7	3	7	8
EXOSC7	Exosome complex component RRP42	2	5	1	3
POLDIP3	Polymerase delta-interacting protein 3	2	0	0	6
AASDHPPT	L-aminoadipate-semialdehyde dehydrogenase-phosphopantetheinyl transferase	2	1	2	4
RAB5A	Ras-related protein Rab-5A	2	2	2	3
RAB5B	Ras-related protein Rab-5B	1	2	1	2
TMPO	Lamina-associated polypeptide 2, isoform alpha	7	7	9	7
PPP2CA	Serine/threonine-protein phosphatase 2A catalytic subunit alpha isoform	4	5	3	6
ZMPSTE24	CAAX prenyl protease 1 homolog	6	6	6	4
YBX3	Y-box-binding protein 3	4	4	3	6
COPA	Coatomer subunit alpha	8	10	8	16
TMED5	Transmembrane emp24 domain-containing protein 5	2	5	3	1
PYCR3	Pyrroline-5-carboxylate reductase 3	0	1	0	3
IST1	IST1 homolog	2	6	0	1
U2SURP	U2 snRNP-associated SURP motif-containing protein	0	0	1	18
FARSA	Phenylalanine--tRNA ligase alpha subunit	3	4	4	8
HSPA6	Heat shock 70 kDa protein 6	10	8	9	12
GLYR1	Putative oxidoreductase GLYR1	0	0	0	8
RPL34	60S ribosomal protein L34	3	1	2	1
RPL32	60S ribosomal protein L32	0	0	1	3
PRPF6	Pre-mRNA-processing factor 6	1	0	2	18
EZR	Ezrin	6	8	7	8
MRPL50	39S ribosomal protein L50, mitochondrial	1	1	1	3
LRPAP1	Alpha-2-macroglobulin receptor-associated protein	3	3	3	4
MYL6B	Myosin light chain 6B	2	3	2	4
JPT2	Jupiter microtubule associated homolog 2	1	2	2	0
OGDH	2-oxoglutarate dehydrogenase, mitochondrial	6	11	4	10
EFHD2	EF-hand domain-containing protein D2	3	3	0	1
JPT1	Jupiter microtubule associated homolog 1	0	1	0	1
RPL26	60S ribosomal protein L26	1	1	2	3
RPS15	40S ribosomal protein S15	2	2	2	3
ARL8B	ADP-ribosylation factor-like protein 8B	2	1	3	2
MT-CO2	Cytochrome c oxidase subunit 2	3	3	2	3
ARPC2	Actin-related protein 2/3 complex subunit 2	1	2	6	4
HARS1	Histidine--tRNA ligase, cytoplasmic	2	7	4	2
EPB41L3	Band 4.1-like protein 3	5	2	2	15
BLMH	Bleomycin hydrolase	1	5	4	2
TARDBP	TAR DNA-binding protein 43	4	0	3	4
SLC25A22	Mitochondrial glutamate carrier 1	0	4	5	2
TMED10	Transmembrane emp24 domain-containing protein 10	3	2	3	4
PMPCA	Mitochondrial-processing peptidase subunit alpha	5	6	3	5
FARSB	Phenylalanine--tRNA ligase beta subunit	5	8	6	9
MRPS14	28S ribosomal protein S14, mitochondrial	0	0	0	2
HMGB1	High mobility group protein B1	3	3	4	3
RCC1	Regulator of chromosome condensation	2	3	3	6
EEF1E1	Eukaryotic translation elongation factor 1 epsilon-1	2	2	2	3
TXNL4A	Thioredoxin-like protein 4A	0	0	1	3
POLR2C	DNA-directed RNA polymerase II subunit RPB3	0	1	0	4
DIABLO	Diablo homolog, mitochondrial	1	2	0	5
PPIF	Peptidyl-prolyl cis-trans isomerase F, mitochondrial	2	3	3	2
NDUFB4	NADH dehydrogenase [ubiquinone] 1 beta subcomplex subunit 4	0	2	0	1
TIPRL	TIP41-like protein	3	1	2	3
EXOSC6	Exosome complex component MTR3	3	4	1	2
NCLN	Nicalin	3	8	6	5
COPB1	Coatomer subunit beta	8	9	7	14
EIF2S3	Eukaryotic translation initiation factor 2 subunit 3	3	3	3	7
HNRNPH2	Heterogeneous nuclear ribonucleoprotein H2	4	4	5	7
LARS1	Leucine--tRNA ligase, cytoplasmic	12	5	13	10
RPL3	60S ribosomal protein L3	3	3	4	5
LMAN1	Protein ERGIC-53	2	5	5	6
RBMXL1	RNA binding motif protein, X-linked-like-1	4	6	1	6
MACROD1	ADP-ribose glycohydrolase MACROD1	4	1	1	1
KRT33B	Keratin, type I cuticular Ha3-II	0	1	7	0
VCL	Vinculin	8	10	7	8
ROMO1	Reactive oxygen species modulator 1	0	1	0	0
GOLGA3	Golgin subfamily A member 3	0	1	0	25
RPA2	Replication protein A 32 kDa subunit	2	3	3	4
AP2B1	AP-2 complex subunit beta	5	4	5	12
SDHB	Succinate dehydrogenase [ubiquinone] iron-sulfur subunit, mitochondrial	2	7	4	6
TMX1	Thioredoxin-related transmembrane protein 1	2	4	4	3
UBA2	SUMO-activating enzyme subunit 2	5	4	2	5
NAPA	Alpha-soluble NSF attachment protein	1	4	2	3
SPIN2A	Spindlin-2A	0	1	1	4
PPP3CA	Serine/threonine-protein phosphatase 2B catalytic subunit alpha isoform	7	3	2	4
EMC4	ER membrane protein complex subunit 4	0	2	0	1
BSG	Basigin	2	5	5	4
NDUFV2	NADH dehydrogenase [ubiquinone] flavoprotein 2, mitochondrial	4	5	1	2
HLA-B	HLA class I histocompatibility antigen, B alpha chain	4	3	3	1
FAM98B	Protein FAM98B	3	1	2	5
GSPT1	Eukaryotic peptide chain release factor GTP-binding subunit ERF3A	2	3	2	9
SUCLA2	Succinate--CoA ligase [ADP-forming] subunit beta, mitochondrial	4	3	4	3
MSN	Moesin	7	7	6	8
RPL35	60S ribosomal protein L35	1	1	2	3
PSMG4	Proteasome assembly chaperone 4	0	1	0	0
GGH	Gamma-glutamyl hydrolase	1	4	2	4
MRPS27	28S ribosomal protein S27, mitochondrial	2	1	3	7
MARS1	Methionine--tRNA ligase, cytoplasmic	10	3	6	10
HMGN1	Non-histone chromosomal protein HMG-14	1	1	0	1
AFG3L2	AFG3-like protein 2	6	6	9	9
NPEPPS	Puromycin-sensitive aminopeptidase	7	13	4	7
MTAP	S-methyl-5'-thioadenosine phosphorylase	2	3	0	1
SURF4	Surfeit locus protein 4	3	2	3	2
SPCS2	Signal peptidase complex subunit 2	1	3	3	2
MRPL13	39S ribosomal protein L13, mitochondrial	0	0	0	3
UQCRQ	Cytochrome b-c1 complex subunit 8	1	1	0	0
DDX6	Probable ATP-dependent RNA helicase DDX6	3	4	3	6
TPM3	Tropomyosin alpha-3 chain	4	5	3	6
ALDH5A1	Succinate-semialdehyde dehydrogenase, mitochondrial	2	3	2	7
BOLA3	BolA-like protein 3	0	0	0	2
SRM	Spermidine synthase	2	2	2	2
SFPQ	Splicing factor, proline- and glutamine-rich	9	8	9	9
QPCT	Glutaminyl-peptide cyclotransferase	4	4	3	3
DYNC1H1	Cytoplasmic dynein 1 heavy chain 1	28	25	31	47
HDAC2	Histone deacetylase 2	1	1	0	5
EMC8	ER membrane protein complex subunit 8	0	2	1	3
DYNC1LI1	Cytoplasmic dynein 1 light intermediate chain 1	2	3	4	3
AP2S1	AP-2 complex subunit sigma	0	0	2	2
RHOB	Rho-related GTP-binding protein RhoB	2	3	1	1
G6PD	Glucose-6-phosphate 1-dehydrogenase	6	2	1	4
NNT	NAD(P) transhydrogenase, mitochondrial	9	18	5	2
TPT1	Translationally-controlled tumor protein	2	2	2	2
RNPS1	RNA-binding protein with serine-rich domain 1	0	0	0	4
H2AZ1	Histone H2A.Z	3	3	0	2
CYC1	Cytochrome c1, heme protein, mitochondrial	2	5	3	2
SEPTIN6	Septin-6	5	2	2	4
CRTAP	Cartilage-associated protein	0	2	0	5
ATAD3A	ATPase family AAA domain-containing protein 3A	9	7	9	8
ACADM	Medium-chain specific acyl-CoA dehydrogenase, mitochondrial	3	0	4	4
SH3BGRL	SH3 domain-binding glutamic acid-rich-like protein	1	1	0	1
S100A9	Protein S100-A9	0	0	2	0
LIN7A	Protein lin-7 homolog A	4	1	0	1
LGALS3BP	Galectin-3-binding protein	0	7	0	5
CPSF7	Cleavage and polyadenylation specificity factor subunit 7	0	2	1	6
LAMTOR3	Ragulator complex protein LAMTOR3	1	2	1	0
HYPK	Huntingtin-interacting protein K	1	0	0	2
PFDN4	Prefoldin subunit 4	2	1	0	2
AGK	Acylglycerol kinase, mitochondrial	4	4	6	2
MRPS35	28S ribosomal protein S35, mitochondrial	2	2	1	6
GOT1	Aspartate aminotransferase, cytoplasmic	3	3	0	1
COPS8	COP9 signalosome complex subunit 8	1	2	1	3
ALDH9A1	4-trimethylaminobutyraldehyde dehydrogenase	4	4	3	6
API5	Apoptosis inhibitor 5	5	5	4	4
COX5A	Cytochrome c oxidase subunit 5A, mitochondrial	2	2	3	1
COX6C	Cytochrome c oxidase subunit 6C	1	2	2	0
EMC6	ER membrane protein complex subunit 6	1	1	0	1
PDHX	Pyruvate dehydrogenase protein X component, mitochondrial	2	5	3	5
NT5C2	Cytosolic purine 5'-nucleotidase	0	2	0	7
CSNK2A1	Casein kinase II subunit alpha	4	2	4	4
TPR	Nucleoprotein TPR	22	4	17	27
TRIR	Telomerase RNA component interacting RNase	2	0	0	3
SEC63	Translocation protein SEC63 homolog	3	9	0	3
UFD1	Ubiquitin recognition factor in ER-associated degradation protein 1	1	3	1	1
RAC3	Ras-related C3 botulinum toxin substrate 3	4	2	3	2
SEC11C	Signal peptidase complex catalytic subunit SEC11C	0	3	1	0
NME4	Nucleoside diphosphate kinase, mitochondrial	0	1	0	2
PLOD3	Multifunctional procollagen lysine hydroxylase and glycosyltransferase LH3	1	8	2	7
SRSF6	Serine/arginine-rich splicing factor 6	1	0	2	7
PGLS	6-phosphogluconolactonase	0	3	0	3
PPP2CB	Serine/threonine-protein phosphatase 2A catalytic subunit beta isoform	3	5	2	4
COTL1	Coactosin-like protein	0	0	3	0
PCK2	Phosphoenolpyruvate carboxykinase [GTP], mitochondrial	4	3	4	6
ARL6IP5	PRA1 family protein 3	2	2	1	1
SMAP	Small acidic protein	1	2	1	2
CTSD	Cathepsin D	2	7	1	0
CHERP	Calcium homeostasis endoplasmic reticulum protein	2	1	2	14
DHX36	ATP-dependent DNA/RNA helicase DHX36	1	10	3	7
SRP68	Signal recognition particle subunit SRP68	5	8	7	5
AP1B1	AP-1 complex subunit beta-1	5	4	5	11
DPYSL2	Dihydropyrimidinase-related protein 2	3	4	1	6
GLA	Alpha-galactosidase A	4	3	4	4
STAU1	Double-stranded RNA-binding protein Staufen homolog 1	0	1	1	9
DNPH1	2'-deoxynucleoside 5'-phosphate N-hydrolase 1	0	1	0	1
RBM8A	RNA-binding protein 8A	0	1	0	3
ANP32B	Acidic leucine-rich nuclear phosphoprotein 32 family member B	3	3	1	3
DIS3	Exosome complex exonuclease RRP44	11	2	3	5
HMGB3	High mobility group protein B3	1	0	2	2
SDF2L1	Stromal cell-derived factor 2-like protein 1	1	1	2	3
RBM10	RNA-binding protein 10	0	1	0	17
NDUFA10	NADH dehydrogenase [ubiquinone] 1 alpha subcomplex subunit 10, mitochondrial	2	4	3	1
NDUFAF4	NADH dehydrogenase [ubiquinone] 1 alpha subcomplex assembly factor 4	1	0	2	1
RPL13	60S ribosomal protein L13	2	3	4	2
MTDH	Protein LYRIC	2	5	3	6
UGGT1	UDP-glucose:glycoprotein glucosyltransferase 1	5	17	6	15
HK2	Hexokinase-2	6	2	7	7
ANP32E	Acidic leucine-rich nuclear phosphoprotein 32 family member E	3	1	0	2
CAD	CAD protein	15	12	26	26
CHORDC1	Cysteine and histidine-rich domain-containing protein 1	0	3	1	3
H1-2	Histone H1.2	2	3	4	4
MANF	Mesencephalic astrocyte-derived neurotrophic factor	2	3	0	0
AGO2	Protein argonaute-2	0	0	0	13
CRYZ	Quinone oxidoreductase	0	3	1	0
HDDC2	5'-deoxynucleotidase HDDC2	1	3	1	0
MXRA7	Matrix-remodeling-associated protein 7	2	3	2	1
CTNNA1	Catenin alpha-1	3	0	3	10
MYO1D	Unconventional myosin-Id	0	0	0	17
HNRNPH3	Heterogeneous nuclear ribonucleoprotein H3	4	0	2	5
P4HA2	Prolyl 4-hydroxylase subunit alpha-2	0	6	0	6
REEP5	Receptor expression-enhancing protein 5	1	3	0	0
KRT78	Keratin, type II cytoskeletal 78	3	6	5	4
CHCHD4	Mitochondrial intermembrane space import and assembly protein 40	2	1	1	0
FKBP2	Peptidyl-prolyl cis-trans isomerase FKBP2	0	0	1	2
MRPL44	39S ribosomal protein L44, mitochondrial	0	1	2	4
RALY	RNA-binding protein Raly	1	0	2	5
OLA1	Obg-like ATPase 1	5	5	2	2
VARS1	Valine--tRNA ligase	5	8	9	12
PSAP	Prosaposin	6	7	5	6
GAR1	H/ACA ribonucleoprotein complex subunit 1	0	0	0	4
ARMC8	Armadillo repeat-containing protein 8	0	0	2	11
SLC1A5	Neutral amino acid transporter B(0)	3	2	6	2
MLEC	Malectin	1	3	2	2
SUMO1P1	Small ubiquitin-related modifier 5	2	0	0	1
FUBP3	Far upstream element-binding protein 3	6	1	3	6
TXNDC17	Thioredoxin domain-containing protein 17	1	1	1	2
KRT77	Keratin, type II cytoskeletal 1b	7	6	8	4
HNRNPAB	Heterogeneous nuclear ribonucleoprotein A/B	4	4	3	5
TPM1	Tropomyosin alpha-1 chain	2	2	2	4
ENO2	Gamma-enolase	2	3	3	3
TSC22D3	TSC22 domain family protein 3	1	0	0	2
CD81	CD81 antigen	2	3	2	1
CNBP	Cellular nucleic acid-binding protein	2	2	0	2
MGME1	Mitochondrial genome maintenance exonuclease 1	1	2	1	3
RANBP2	E3 SUMO-protein ligase RanBP2	24	1	13	35
RNF7	RING-box protein 2	0	1	1	0
POLR2E	DNA-directed RNA polymerases I, II, and III subunit RPABC1	2	0	1	2
TOMM40	Mitochondrial import receptor subunit TOM40 homolog	3	4	1	2
GTF3C4	General transcription factor 3C polypeptide 4	0	0	4	10
ZRANB2	Zinc finger Ran-binding domain-containing protein 2	0	1	1	5
GADD45GIP1	Growth arrest and DNA damage-inducible proteins-interacting protein 1	1	0	0	2
LSM12	Protein LSM12 homolog	2	1	0	3
CA5BP1	Putative inactive carbonic anhydrase 5B-like protein	0	1	0	0
GPD2	Glycerol-3-phosphate dehydrogenase, mitochondrial	4	5	4	7
CPSF2	Cleavage and polyadenylation specificity factor subunit 2	2	0	3	9
TMED2	Transmembrane emp24 domain-containing protein 2	2	3	2	1
NDUFB3	NADH dehydrogenase [ubiquinone] 1 beta subcomplex subunit 3	1	2	2	0
CPSF6	Cleavage and polyadenylation specificity factor subunit 6	1	2	3	6
MRPS22	28S ribosomal protein S22, mitochondrial	5	2	5	3
GMFB	Glia maturation factor beta	0	2	0	0
IRS4	Insulin receptor substrate 4	12	1	7	10
ATP1A2	Sodium/potassium-transporting ATPase subunit alpha-2	10	12	12	9
HDLBP	Vigilin	3	0	8	12
RB1CC1	RB1-inducible coiled-coil protein 1	1	1	1	26
HACL1	2-hydroxyacyl-CoA lyase 1	1	5	0	4
MRPL19	39S ribosomal protein L19, mitochondrial	1	0	1	6
CRABP2	Cellular retinoic acid-binding protein 2	0	1	2	2
NUTF2	Nuclear transport factor 2	1	0	0	0
NDUFS8	NADH dehydrogenase [ubiquinone] iron-sulfur protein 8, mitochondrial	1	3	2	1
FUS	RNA-binding protein FUS	1	5	2	6
SPRR2E	Small proline-rich protein 2E	0	0	1	0
WARS1	Tryptophan--tRNA ligase, cytoplasmic	3	3	2	4
RAP2B	Ras-related protein Rap-2b	2	0	1	1
SRSF4	Serine/arginine-rich splicing factor 4	0	0	2	8
ATAD1	ATPase family AAA domain-containing protein 1	2	0	3	1
COLGALT1	Procollagen galactosyltransferase 1	2	7	2	6
TAF12	Transcription initiation factor TFIID subunit 12	0	1	0	3
NOP14	Nucleolar protein 14	0	0	0	13
RHEB	GTP-binding protein Rheb	1	0	2	1
CMC1	COX assembly mitochondrial protein homolog	2	1	0	0
UMPS	Uridine 5'-monophosphate synthase	1	0	5	3
COA3	Cytochrome c oxidase assembly factor 3 homolog, mitochondrial	1	2	0	0
ECI1	Enoyl-CoA delta isomerase 1, mitochondrial	2	3	3	4
NUDCD2	NudC domain-containing protein 2	2	0	0	1
COX5B	Cytochrome c oxidase subunit 5B, mitochondrial	1	2	2	2
DCTN4	Dynactin subunit 4	0	1	0	6
CLPB	Caseinolytic peptidase B protein homolog	4	7	7	5
HK1	Hexokinase-1	7	7	7	10
SPCS3	Signal peptidase complex subunit 3	3	3	2	3
MSH2	DNA mismatch repair protein Msh2	4	0	8	8
GNAI2	Guanine nucleotide-binding protein G(i) subunit alpha-2	1	1	2	3
NDUFS6	NADH dehydrogenase [ubiquinone] iron-sulfur protein 6, mitochondrial	0	2	1	1
SACM1L	Phosphatidylinositol-3-phosphatase SAC1	4	6	4	2
BTF3L4	Transcription factor BTF3 homolog 4	1	2	1	2
HMGB2	High mobility group protein B2	2	3	1	2
SLC25A3	Phosphate carrier protein, mitochondrial	4	5	5	5
ATP6V1F	V-type proton ATPase subunit F	0	0	0	2
PDLIM1	PDZ and LIM domain protein 1	3	3	2	2
EIF5	Eukaryotic translation initiation factor 5	3	5	4	3
SELENOF	Selenoprotein F	0	1	0	1
NUP133	Nuclear pore complex protein Nup133	8	5	5	10
S100A10	Protein S100-A10	0	0	0	2
PCBP3	Poly(rC)-binding protein 3	4	3	4	2
GNAS	Guanine nucleotide-binding protein G(s) subunit alpha isoforms short	3	2	5	3
PLIN3	Perilipin-3	0	3	2	1
MTHFD1L	Monofunctional C1-tetrahydrofolate synthase, mitochondrial	6	0	3	12
NCBP1	Nuclear cap-binding protein subunit 1	1	1	1	11
TOR1AIP2	Torsin-1A-interacting protein 2	1	4	3	2
HAT1	Histone acetyltransferase type B catalytic subunit	2	0	4	2
KHDRBS1	KH domain-containing, RNA-binding, signal transduction-associated protein 1	5	1	1	4
SLAIN2	SLAIN motif-containing protein 2	0	0	0	6
MAP4	Microtubule-associated protein 4	6	6	3	7
LTA4H	Leukotriene A-4 hydrolase	2	5	3	3
MAGED2	Melanoma-associated antigen D2	4	1	5	8
MYO6	Unconventional myosin-VI	0	0	0	18
CSTF3	Cleavage stimulation factor subunit 3	7	4	7	6
ACTR1B	Beta-centractin	1	2	1	4
NANS	Sialic acid synthase	0	3	2	3
DDX21	Nucleolar RNA helicase 2	6	1	0	9
PTPN1	Tyrosine-protein phosphatase non-receptor type 1	2	0	4	3
NDUFAF7	Protein arginine methyltransferase NDUFAF7, mitochondrial	0	0	0	6
DLST	Dihydrolipoyllysine-residue succinyltransferase component of 2-oxoglutarate dehydrogenase complex, mitochondrial	3	6	6	4
ARPC5	Actin-related protein 2/3 complex subunit 5	0	0	0	3
HLA-C	HLA class I histocompatibility antigen, C alpha chain	4	2	4	2
METTL7A	Methyltransferase-like protein 7A	2	1	0	1
PFDN1	Prefoldin subunit 1	0	1	0	1
ADRM1	Proteasomal ubiquitin receptor ADRM1	1	1	2	4
MRPL55	39S ribosomal protein L55, mitochondrial	0	0	2	0
G3BP1	Ras GTPase-activating protein-binding protein 1	1	2	3	5
AHNAK	Neuroblast differentiation-associated protein AHNAK	5	13	0	13
NUP50	Nuclear pore complex protein Nup50	2	1	1	5
MOGS	Mannosyl-oligosaccharide glucosidase	2	7	3	5
GFPT1	Glutamine--fructose-6-phosphate aminotransferase [isomerizing] 1	3	1	2	4
HM13	Minor histocompatibility antigen H13	2	3	3	5
ATP5IF1	ATPase inhibitor, mitochondrial	1	1	2	1
OTUB1	Ubiquitin thioesterase OTUB1	2	1	2	3
FAU	40S ribosomal protein S30	0	0	1	0
CHTOP	Chromatin target of PRMT1 protein	0	0	0	3
NRAS	GTPase NRas	1	1	1	3
NDUFB5	NADH dehydrogenase [ubiquinone] 1 beta subcomplex subunit 5, mitochondrial	1	3	0	0
DFFA	DNA fragmentation factor subunit alpha	3	2	2	2
MRPL33	39S ribosomal protein L33, mitochondrial	0	0	0	1
ACAD9	Complex I assembly factor ACAD9, mitochondrial	5	6	3	5
MRPL27	39S ribosomal protein L27, mitochondrial	1	1	0	2
GRPEL2	GrpE protein homolog 2, mitochondrial	2	0	0	0
TST	Thiosulfate sulfurtransferase	1	0	1	3
PSPC1	Paraspeckle component 1	4	1	3	3
C2orf49	Ashwin	0	0	0	2
RPP30	Ribonuclease P protein subunit p30	0	0	1	2
H2AX	Histone H2AX	2	2	1	3
CTNNB1	Catenin beta-1	2	1	5	9
NUP107	Nuclear pore complex protein Nup107	1	2	3	7
OCIAD1	OCIA domain-containing protein 1	1	5	2	2
SUGT1	Protein SGT1 homolog	4	4	2	1
STRBP	Spermatid perinuclear RNA-binding protein	3	5	3	7
SRI	Sorcin	2	2	0	2
IGKV2D-29	Immunoglobulin kappa variable 2D-29	1	1	1	2
CYB5R3	NADH-cytochrome b5 reductase 3	2	2	3	3
STT3A	Dolichyl-diphosphooligosaccharide--protein glycosyltransferase subunit STT3A	7	9	5	8
PNN	Pinin	0	0	0	11
PRXL2A	Peroxiredoxin-like 2A	1	3	2	2
PPP1R2	Protein phosphatase inhibitor 2	0	2	0	2
THOC1	THO complex subunit 1	0	0	0	10
KTN1	Kinectin	4	5	4	12
ACOX1	Peroxisomal acyl-coenzyme A oxidase 1	1	4	0	3
MRPS34	28S ribosomal protein S34, mitochondrial	1	1	0	3
TIMM10B	Mitochondrial import inner membrane translocase subunit Tim10 B	0	2	0	0
DPH5	Diphthine methyl ester synthase	0	4	2	0
TNPO1	Transportin-1	6	4	9	3
NUP62	Nuclear pore glycoprotein p62	5	4	2	4
STX7	Syntaxin-7	0	2	0	1
ANXA1	Annexin A1	0	4	0	0
THYN1	Thymocyte nuclear protein 1	0	0	0	3
USP15	Ubiquitin carboxyl-terminal hydrolase 15	0	1	1	14
AAMDC	Mth938 domain-containing protein	1	1	0	0
COPZ1	Coatomer subunit zeta-1	1	1	1	1
IPO7	Importin-7	11	8	13	9
CCAR2	Cell cycle and apoptosis regulator protein 2	3	0	1	12
RPL8	60S ribosomal protein L8	2	2	1	3
PDCL3	Phosducin-like protein 3	0	1	0	4
PRKAG1	5'-AMP-activated protein kinase subunit gamma-1	4	0	2	0
CLASP2	CLIP-associating protein 2	1	0	0	15
NADK2	NAD kinase 2, mitochondrial	3	1	1	5
PRAF2	PRA1 family protein 2	2	1	1	1
CARM1	Histone-arginine methyltransferase CARM1	2	3	1	6
NDUFA8	NADH dehydrogenase [ubiquinone] 1 alpha subcomplex subunit 8	1	1	1	1
MYO1C	Unconventional myosin-Ic	0	1	0	14
NUP155	Nuclear pore complex protein Nup155	8	6	6	14
PLOD1	Procollagen-lysine,2-oxoglutarate 5-dioxygenase 1	0	5	0	7
SLC9A3R1	Na(+)/H(+) exchange regulatory cofactor NHE-RF1	0	4	0	1
CDK4	Cyclin-dependent kinase 4	1	0	1	2
COPS5	COP9 signalosome complex subunit 5	1	2	2	3
NUP54	Nucleoporin p54	3	3	1	3
MAT2B	Methionine adenosyltransferase 2 subunit beta	0	1	0	5
CLTB	Clathrin light chain B	1	2	3	3
DPY30	Protein dpy-30 homolog	0	0	0	1
ADD3	Gamma-adducin	0	1	0	8
CUL4B	Cullin-4B	6	9	6	8
SRP72	Signal recognition particle subunit SRP72	3	2	2	6
LRRFIP1	Leucine-rich repeat flightless-interacting protein 1	7	1	2	5
RPL28	60S ribosomal protein L28	0	0	1	2
CFAP20	Cilia- and flagella-associated protein 20	0	0	1	3
ABRACL	Costars family protein ABRACL	0	1	0	0
STXBP3	Syntaxin-binding protein 3	0	0	3	6
RDH11	Retinol dehydrogenase 11	1	1	3	2
ANXA11	Annexin A11	0	2	0	6
NCBP2	Nuclear cap-binding protein subunit 2	0	1	1	3
ADSS2	Adenylosuccinate synthetase isozyme 2	0	4	3	1
RO60	60 kDa SS-A/Ro ribonucleoprotein	2	4	3	5
H1-0	Histone H1.0	1	3	1	3
TOR1AIP1	Torsin-1A-interacting protein 1	1	3	4	1
DYNLT1	Dynein light chain Tctex-type 1	0	1	0	0
MRPS9	28S ribosomal protein S9, mitochondrial	1	0	2	3
SUCLG1	Succinate--CoA ligase [ADP/GDP-forming] subunit alpha, mitochondrial	3	1	2	2
PSMB6	Proteasome subunit beta type-6	1	1	1	1
CD2BP2	CD2 antigen cytoplasmic tail-binding protein 2	0	2	2	2
NSDHL	Sterol-4-alpha-carboxylate 3-dehydrogenase, decarboxylating	2	3	5	1
UBTD2	Ubiquitin domain-containing protein 2	3	0	0	0
ATXN10	Ataxin-10	3	1	2	4
FIS1	Mitochondrial fission 1 protein	1	2	1	1
SNRPGP15	Putative small nuclear ribonucleoprotein G-like protein 15	0	1	1	1
ACOT7	Cytosolic acyl coenzyme A thioester hydrolase	0	3	2	3
BZW1	Basic leucine zipper and W2 domain-containing protein 1	4	2	6	2
CALML5	Calmodulin-like protein 5	0	0	1	1
NAA10	N-alpha-acetyltransferase 10	0	2	0	2
FAF2	FAS-associated factor 2	3	0	3	2
NAE1	NEDD8-activating enzyme E1 regulatory subunit	2	1	2	4
FLNC	Filamin-C	2	11	6	30
PYM1	Partner of Y14 and mago	1	0	0	2
TOMM5	Mitochondrial import receptor subunit TOM5 homolog	0	0	1	0
CTBP1	C-terminal-binding protein 1	1	0	2	5
HNRNPUL2	Heterogeneous nuclear ribonucleoprotein U-like protein 2	3	0	1	8
SEC11A	Signal peptidase complex catalytic subunit SEC11A	1	2	2	3
P3H1	Prolyl 3-hydroxylase 1	1	6	1	8
MRPS25	28S ribosomal protein S25, mitochondrial	0	0	0	2
MMAB	Corrinoid adenosyltransferase	1	1	0	2
FBL	rRNA 2'-O-methyltransferase fibrillarin	1	0	1	4
ISCU	Iron-sulfur cluster assembly enzyme ISCU, mitochondrial	1	0	1	2
RPL22L1	60S ribosomal protein L22-like 1	0	0	1	2
CPVL	Probable serine carboxypeptidase CPVL	1	5	4	7
RALA	Ras-related protein Ral-A	0	3	2	1
SUCLG2	Succinate--CoA ligase [GDP-forming] subunit beta, mitochondrial	5	1	4	6
LUC7L3	Luc7-like protein 3	0	0	0	5
HTATSF1	HIV Tat-specific factor 1	5	0	3	9
DCAF7	DDB1- and CUL4-associated factor 7	0	0	3	2
DDX19A	ATP-dependent RNA helicase DDX19A	5	0	6	1
LRRC57	Leucine-rich repeat-containing protein 57	2	0	1	0
CCDC167	Coiled-coil domain-containing protein 167	0	0	1	0
SRSF5	Serine/arginine-rich splicing factor 5	1	0	1	3
RFC4	Replication factor C subunit 4	2	0	4	1
RBM14	RNA-binding protein 14	5	0	4	4
HMGCL	Hydroxymethylglutaryl-CoA lyase, mitochondrial	2	1	0	3
PCBD1	Pterin-4-alpha-carbinolamine dehydratase	0	0	0	1
RPL14	60S ribosomal protein L14	1	0	0	3
DHRS7	Dehydrogenase/reductase SDR family member 7	0	3	1	2
BPNT2	Golgi-resident adenosine 3',5'-bisphosphate 3'-phosphatase	0	3	2	1
OGT	UDP-N-acetylglucosamine--peptide N-acetylglucosaminyltransferase 110 kDa subunit	1	0	0	12
MORF4L2	Mortality factor 4-like protein 2	0	0	1	2
CCDC124	Coiled-coil domain-containing protein 124	1	0	1	1
MTA1	Metastasis-associated protein MTA1	1	1	0	8
DAZAP1	DAZ-associated protein 1	3	1	2	2
CHCHD2	Coiled-coil-helix-coiled-coil-helix domain-containing protein 2	1	2	2	1
RAE1	mRNA export factor	1	1	2	4
COPRS	Coordinator of PRMT5 and differentiation stimulator	0	1	0	2
STK26	Serine/threonine-protein kinase 26	3	1	2	2
MBD3	Methyl-CpG-binding domain protein 3	0	0	0	3
NFS1	Cysteine desulfurase, mitochondrial	0	2	1	4
NDUFB11	NADH dehydrogenase [ubiquinone] 1 beta subcomplex subunit 11, mitochondrial	0	1	0	0
NDUFS7	NADH dehydrogenase [ubiquinone] iron-sulfur protein 7, mitochondrial	0	3	2	1
SART1	U4/U6.U5 tri-snRNP-associated protein 1	0	0	0	10
PPP4C	Serine/threonine-protein phosphatase 4 catalytic subunit	1	1	1	2
ATP6V1D	V-type proton ATPase subunit D	0	3	0	1
USP7	Ubiquitin carboxyl-terminal hydrolase 7	2	3	7	9
NDRG1	Protein NDRG1	1	2	1	2
PPIE	Peptidyl-prolyl cis-trans isomerase E	1	2	1	4
THOC5	THO complex subunit 5 homolog	0	0	0	9
RDX	Radixin	4	5	4	7
LAMTOR1	Ragulator complex protein LAMTOR1	1	1	0	0
SF3A2	Splicing factor 3A subunit 2	2	1	3	5
EDF1	Endothelial differentiation-related factor 1	0	2	1	0
ALDH3A2	Aldehyde dehydrogenase family 3 member A2	2	2	2	4
CKAP5	Cytoskeleton-associated protein 5	11	9	12	16
NDUFV3	NADH dehydrogenase [ubiquinone] flavoprotein 3, mitochondrial	0	1	0	0
SCFD1	Sec1 family domain-containing protein 1	0	4	1	3
TMA16	Translation machinery-associated protein 16	0	0	1	2
MRPL20	39S ribosomal protein L20, mitochondrial	1	0	1	2
TSFM	Elongation factor Ts, mitochondrial	3	0	2	2
DARS2	Aspartate--tRNA ligase, mitochondrial	3	1	3	7
TES	Testin	2	1	2	2
VKORC1	Vitamin K epoxide reductase complex subunit 1	2	1	2	0
SRSF7	Serine/arginine-rich splicing factor 7	2	0	1	3
PPP3CB	Serine/threonine-protein phosphatase 2B catalytic subunit beta isoform	5	2	2	3
SSR1	Translocon-associated protein subunit alpha	2	2	3	3
HOMER1	Homer protein homolog 1	0	0	0	5
ADSL	Adenylosuccinate lyase	4	5	5	2
BRK1	Protein BRICK1	1	0	0	0
DYNLT3	Dynein light chain Tctex-type 3	0	0	1	0
DDRGK1	DDRGK domain-containing protein 1	0	0	2	2
NPLOC4	Nuclear protein localization protein 4 homolog	3	3	1	4
CPSF3	Cleavage and polyadenylation specificity factor subunit 3	1	0	2	8
NPM3	Nucleoplasmin-3	1	1	1	2
NAP1L1	Nucleosome assembly protein 1-like 1	4	2	5	2
EXOSC9	Exosome complex component RRP45	0	1	1	4
U2AF1L5	Splicing factor U2AF 35 kDa subunit-like protein	0	0	0	3
EMC3	ER membrane protein complex subunit 3	0	3	2	3
SNW1	SNW domain-containing protein 1	1	1	1	6
ROCK1	Rho-associated protein kinase 1	0	0	0	17
MTCH2	Mitochondrial carrier homolog 2	2	0	2	0
EIF4H	Eukaryotic translation initiation factor 4H	0	2	2	2
MRM3	rRNA methyltransferase 3, mitochondrial	0	0	0	6
ZYX	Zyxin	0	2	2	6
PTS	6-pyruvoyl tetrahydrobiopterin synthase	0	0	0	2
RPL29	60S ribosomal protein L29	1	1	1	2
FEN1	Flap endonuclease 1	0	4	3	1
TAB3	TGF-beta-activated kinase 1 and MAP3K7-binding protein 3	0	0	0	7
MRPL37	39S ribosomal protein L37, mitochondrial	1	1	3	5
RPRD1A	Regulation of nuclear pre-mRNA domain-containing protein 1A	1	0	0	4
SF3B4	Splicing factor 3B subunit 4	1	1	1	2
CCAR1	Cell division cycle and apoptosis regulator protein 1	1	1	3	13
RBM39	RNA-binding protein 39	2	0	1	5
BCCIP	BRCA2 and CDKN1A-interacting protein	3	0	0	0
HSD17B11	Estradiol 17-beta-dehydrogenase 11	1	1	2	2
PCMTD1	Protein-L-isoaspartate O-methyltransferase domain-containing protein 1	1	3	1	0
HIBADH	3-hydroxyisobutyrate dehydrogenase, mitochondrial	2	2	0	2
EXOSC4	Exosome complex component RRP41	0	2	0	3
MRPS18A	39S ribosomal protein S18a, mitochondrial	0	0	0	3
CUL5	Cullin-5	6	7	2	1
TBCE	Tubulin-specific chaperone E	4	1	1	1
SMC4	Structural maintenance of chromosomes protein 4	9	1	6	8
CSTF2	Cleavage stimulation factor subunit 2	6	6	5	4
TMEM9	Proton-transporting V-type ATPase complex assembly regulator TMEM9	1	0	1	0
ME2	NAD-dependent malic enzyme, mitochondrial	0	5	0	1
KRT86	Keratin, type II cuticular Hb6	1	1	5	1
SYAP1	Synapse-associated protein 1	0	4	0	0
SLC4A1AP	Kanadaptin	0	0	1	9
IK	Protein Red	0	0	0	6
RPIA	Ribose-5-phosphate isomerase	3	1	0	1
LARP1	La-related protein 1	0	0	1	12
UFL1	E3 UFM1-protein ligase 1	4	1	4	0
DSP	Desmoplakin	2	21	23	14
HDAC1	Histone deacetylase 1	1	2	1	4
SRP54	Signal recognition particle 54 kDa protein	1	3	3	2
ZNF326	DBIRD complex subunit ZNF326	0	0	0	6
CCDC88A	Girdin	1	0	0	22
TMA7	Translation machinery-associated protein 7	1	0	0	0
LPCAT1	Lysophosphatidylcholine acyltransferase 1	2	5	1	3
IBA57	Putative transferase CAF17, mitochondrial	3	0	0	0
LMAN2	Vesicular integral-membrane protein VIP36	1	4	4	2
OXCT1	Succinyl-CoA:3-ketoacid coenzyme A transferase 1, mitochondrial	0	3	0	4
EPB41L2	Band 4.1-like protein 2	6	4	3	8
NUP205	Nuclear pore complex protein Nup205	11	8	12	12
HMGA1	High mobility group protein HMG-I/HMG-Y	0	1	0	0
RAB8A	Ras-related protein Rab-8A	2	1	3	2
TAB2	TGF-beta-activated kinase 1 and MAP3K7-binding protein 2	0	0	0	8
MAP1B	Microtubule-associated protein 1B	1	3	1	22
PTBP2	Polypyrimidine tract-binding protein 2	1	2	0	6
TMOD1	Tropomodulin-1	1	0	0	4
MCCC1	Methylcrotonoyl-CoA carboxylase subunit alpha, mitochondrial	0	1	0	8
WDR26	WD repeat-containing protein 26	1	0	1	7
NPC2	NPC intracellular cholesterol transporter 2	0	0	1	2
HNRNPUL1	Heterogeneous nuclear ribonucleoprotein U-like protein 1	0	0	1	8
PTTG1IP	Pituitary tumor-transforming gene 1 protein-interacting protein	0	2	0	0
MYDGF	Myeloid-derived growth factor	2	1	2	0
CCDC51	Mitochondrial potassium channel	1	2	2	3
RAB5IF	Respirasome Complex Assembly Factor 1	0	2	1	0
GFM1	Elongation factor G, mitochondrial	5	2	3	7
RANBP9	Ran-binding protein 9	0	0	0	7
ERGIC3	Endoplasmic reticulum-Golgi intermediate compartment protein 3	1	3	1	2
COPS7A	COP9 signalosome complex subunit 7a	0	0	0	2
SUN2	SUN domain-containing protein 2	0	0	0	6
TOMM20	Mitochondrial import receptor subunit TOM20 homolog	1	1	1	1
ACOT1	Acyl-coenzyme A thioesterase 1	1	1	0	2
TM9SF3	Transmembrane 9 superfamily member 3	0	3	1	3
PIN4	Peptidyl-prolyl cis-trans isomerase NIMA-interacting 4	1	2	1	1
RRAS2	Ras-related protein R-Ras2	0	0	2	0
PI4KA	Phosphatidylinositol 4-kinase alpha	0	0	0	25
PABPC4	Polyadenylate-binding protein 4	3	2	3	5
HEBP2	Heme-binding protein 2	0	2	0	0
AKR7A2	Aflatoxin B1 aldehyde reductase member 2	1	1	0	3
HSDL1	Inactive hydroxysteroid dehydrogenase-like protein 1	3	2	3	0
DNAJC5	DnaJ homolog subfamily C member 5	0	2	0	0
MTA2	Metastasis-associated protein MTA2	2	1	2	7
NEDD8	NEDD8	1	1	1	1
MTPN	Myotrophin	2	2	1	1
SPTLC1	Serine palmitoyltransferase 1	1	3	1	4
SLC25A1	Tricarboxylate transport protein, mitochondrial	2	2	1	3
ARPC3	Actin-related protein 2/3 complex subunit 3	1	1	1	2
OSTC	Oligosaccharyltransferase complex subunit OSTC	0	2	2	1
NUP85	Nuclear pore complex protein Nup85	2	2	2	7
CCDC88C	Protein Daple	0	0	0	24
HMGN2	Non-histone chromosomal protein HMG-17	0	1	0	1
GLS	Glutaminase kidney isoform, mitochondrial	5	0	4	1
RFC2	Replication factor C subunit 2	1	0	2	3
ARG2	Arginase-2, mitochondrial	1	3	0	4
MRPL51	39S ribosomal protein L51, mitochondrial	0	0	0	2
CAPRIN1	Caprin-1	3	4	3	7
ATP6V1H	V-type proton ATPase subunit H	1	5	2	3
RAB3B	Ras-related protein Rab-3B	2	0	1	1
CMC4	Cx9C motif-containing protein 4	0	1	0	0
GNG5	Guanine nucleotide-binding protein G(I)/G(S)/G(O) subunit gamma-5	0	0	1	1
TP53	Cellular tumor antigen p53	2	0	3	2
TP53I11	Tumor protein p53-inducible protein 11	0	2	1	0
PPP2R2A	Serine/threonine-protein phosphatase 2A 55 kDa regulatory subunit B alpha isoform	3	3	4	4
RPRD1B	Regulation of nuclear pre-mRNA domain-containing protein 1B	0	0	0	3
VAMP7	Vesicle-associated membrane protein 7	2	3	1	1
RRM1	Ribonucleoside-diphosphate reductase large subunit	2	6	3	3
SEH1L	Nucleoporin SEH1	3	2	2	2
NSUN2	RNA cytosine C(5)-methyltransferase NSUN2	3	0	4	2
RPS26	40S ribosomal protein S26	1	0	0	0
DPM3	Dolichol-phosphate mannosyltransferase subunit 3	0	1	1	1
MT-ND3	NADH-ubiquinone oxidoreductase chain 3	0	1	0	0
CTBP2	C-terminal-binding protein 2	2	0	1	2
SPR	Sepiapterin reductase	1	1	0	1
M6PR	Cation-dependent mannose-6-phosphate receptor	0	3	1	1
MCM4	DNA replication licensing factor MCM4	6	1	4	6
CTSB	Cathepsin B	1	1	2	3
CD99	CD99 antigen	1	0	0	1
FKBP1A	Peptidyl-prolyl cis-trans isomerase FKBP1A	0	0	0	1
SMC2	Structural maintenance of chromosomes protein 2	7	0	8	6
HIBCH	3-hydroxyisobutyryl-CoA hydrolase, mitochondrial	0	4	0	0
CDC26	Anaphase-promoting complex subunit CDC26	0	0	0	1
TMEM65	Transmembrane protein 65	0	2	1	1
CLTA	Clathrin light chain A	2	0	3	2
PLBD2	Putative phospholipase B-like 2	3	5	3	5
MOB4	MOB-like protein phocein	1	0	0	1
CIAO2B	Cytosolic iron-sulfur assembly component 2B	1	0	1	1
SEPTIN8	Septin-8	3	2	3	2
SCP2	Non-specific lipid-transfer protein	3	5	4	5
ATPAF2	ATP synthase mitochondrial F1 complex assembly factor 2	1	1	0	0
STX4	Syntaxin-4	2	2	0	0
AK6	Adenylate kinase isoenzyme 6	1	0	0	1
MRPL18	39S ribosomal protein L18, mitochondrial	2	2	2	0
TMED1	Transmembrane emp24 domain-containing protein 1	0	2	0	0
TMEM109	Transmembrane protein 109	1	3	2	2
RPL19	60S ribosomal protein L19	0	0	0	2
DCTN1	Dynactin subunit 1	1	1	1	12
MRPL57	Ribosomal protein 63, mitochondrial	0	1	1	1
HDX	Highly divergent homeobox	0	0	0	8
PLEC	Plectin	2	8	0	51
CMC2	COX assembly mitochondrial protein 2 homolog	0	1	0	0
SAP30BP	SAP30-binding protein	0	0	0	3
CWC15	Spliceosome-associated protein CWC15 homolog	0	0	0	3
TXN2	Thioredoxin, mitochondrial	1	1	1	0
VPS29	Vacuolar protein sorting-associated protein 29	1	1	1	2
CDC73	Parafibromin	2	0	0	4
RALB	Ras-related protein Ral-B	0	3	2	1
SLC16A1	Monocarboxylate transporter 1	4	3	3	1
RHOG	Rho-related GTP-binding protein RhoG	1	1	1	0
ATP1B1	Sodium/potassium-transporting ATPase subunit beta-1	2	2	2	0
MRPL4	39S ribosomal protein L4, mitochondrial	0	1	0	3
MRPL24	39S ribosomal protein L24, mitochondrial	1	0	0	2
KRTCAP2	Keratinocyte-associated protein 2	1	1	0	0
RPS29	40S ribosomal protein S29	1	0	0	1
CRK	Adapter molecule crk	0	3	1	0
FTO	Alpha-ketoglutarate-dependent dioxygenase FTO	3	1	0	2
GNAI3	Guanine nucleotide-binding protein G(i) subunit alpha	1	2	2	1
SDHC	Succinate dehydrogenase cytochrome b560 subunit, mitochondrial	1	2	0	1
ARPC1A	Actin-related protein 2/3 complex subunit 1A	0	1	1	4
MRPL14	39S ribosomal protein L14, mitochondrial	2	0	0	1
PFAS	Phosphoribosylformylglycinamidine synthase	2	7	0	10
DHX30	ATP-dependent RNA helicase DHX30	1	0	1	13
FKBP8	Peptidyl-prolyl cis-trans isomerase FKBP8	2	0	3	1
SSU72	RNA polymerase II subunit A C-terminal domain phosphatase SSU72	1	0	0	2
UBL5	Ubiquitin-like protein 5	0	0	0	1
PPP2R1B	Serine/threonine-protein phosphatase 2A 65 kDa regulatory subunit A beta isoform	3	2	2	4
LRATD2	Protein LRATD2	3	2	0	0
TARS2	Threonine--tRNA ligase, mitochondrial	2	0	2	6
RAD23B	UV excision repair protein RAD23 homolog B	0	3	2	3
SF1	Splicing factor 1	4	3	2	2
PAFAH1B1	Platelet-activating factor acetylhydrolase IB subunit beta	0	1	3	1
ATAD3B	ATPase family AAA domain-containing protein 3B	7	7	7	7
SKA1	Spindle and kinetochore-associated protein 1	0	0	0	3
PRSS1	Trypsin-1	1	2	1	1
BLVRB	Flavin reductase (NADPH)	0	0	0	2
ATP5MPL	ATP synthase subunit ATP5MPL, mitochondrial	1	0	0	1
POLR2K	DNA-directed RNA polymerases I, II, and III subunit RPABC4	0	1	1	0
HLA-A	HLA class I histocompatibility antigen, A alpha chain	4	3	1	0
HEXB	Beta-hexosaminidase subunit beta	2	6	2	4
MYBBP1A	Myb-binding protein 1A	0	0	3	13
GTF2B	Transcription initiation factor IIB	2	0	1	0
NAA15	N-alpha-acetyltransferase 15, NatA auxiliary subunit	1	5	2	4
ABCD3	ATP-binding cassette sub-family D member 3	1	1	1	3
OR2F1	Olfactory receptor 2F1	0	0	1	0
EMC7	ER membrane protein complex subunit 7	1	2	1	1
FSCN1	Fascin	1	3	6	3
TLN1	Talin-1	4	17	5	10
NDUFAF3	NADH dehydrogenase [ubiquinone] 1 alpha subcomplex assembly factor 3	1	2	1	1
ABCF1	ATP-binding cassette sub-family F member 1	1	0	7	0
COPG2	Coatomer subunit gamma-2	2	4	8	4
LYN	Tyrosine-protein kinase Lyn	5	0	0	1
MTREX	Exosome RNA helicase MTR4	6	2	2	9
KPNA4	Importin subunit alpha-3	2	2	2	4
ATPAF1	ATP synthase mitochondrial F1 complex assembly factor 1	1	2	1	3
UCK2	Uridine-cytidine kinase 2	1	0	3	0
VMA21	Vacuolar ATPase assembly integral membrane protein VMA21	0	1	1	1
LBR	Delta(14)-sterol reductase LBR	4	2	3	4
TBL1XR1	F-box-like/WD repeat-containing protein TBL1XR1	2	3	1	2
HOMER2	Homer protein homolog 2	0	0	0	5
H3-5	Histone H3.3C	1	1	0	2
KDM1A	Lysine-specific histone demethylase 1A	2	0	2	7
MRPL38	39S ribosomal protein L38, mitochondrial	0	1	0	4
MRPL39	39S ribosomal protein L39, mitochondrial	3	0	2	2
CSTF1	Cleavage stimulation factor subunit 1	2	0	0	2
IGF2R	Cation-independent mannose-6-phosphate receptor	1	15	6	13
CPT1A	Carnitine O-palmitoyltransferase 1, liver isoform	1	3	1	8
LSM3	U6 snRNA-associated Sm-like protein LSm3	1	0	1	1
DDA1	DET1- and DDB1-associated protein 1	0	0	0	1
THOC7	THO complex subunit 7 homolog	0	0	0	2
SCARB2	Lysosome membrane protein 2	2	4	1	3
MRTO4	mRNA turnover protein 4 homolog	0	0	0	3
RNASEH2A	Ribonuclease H2 subunit A	0	0	1	3
HMGN5	High mobility group nucleosome-binding domain-containing protein 5	2	2	1	2
ATP5MF	ATP synthase subunit f, mitochondrial	1	1	1	1
TECR	Very-long-chain enoyl-CoA reductase	2	2	2	2
POLR2B	DNA-directed RNA polymerase II subunit RPB2	4	0	3	9
TMEM230	Transmembrane protein 230	0	0	1	0
PIN1	Peptidyl-prolyl cis-trans isomerase NIMA-interacting 1	0	0	0	1
MRPS36	28S ribosomal protein S36, mitochondrial	1	1	0	0
EMC1	ER membrane protein complex subunit 1	0	5	5	2
IGF2BP3	Insulin-like growth factor 2 mRNA-binding protein 3	1	1	1	4
APOOL	MICOS complex subunit MIC27	0	1	1	1
CYP51A1	Lanosterol 14-alpha demethylase	3	0	2	2
GLUL	Glutamine synthetase	0	0	1	3
SAMHD1	Deoxynucleoside triphosphate triphosphohydrolase SAMHD1	5	0	4	0
MRPL46	39S ribosomal protein L46, mitochondrial	3	0	0	1
FDPS	Farnesyl pyrophosphate synthase	1	2	1	3
SMC1A	Structural maintenance of chromosomes protein 1A	4	1	8	8
SMARCE1	SWI/SNF-related matrix-associated actin-dependent regulator of chromatin subfamily E member 1	1	1	1	3
RAB9A	Ras-related protein Rab-9A	0	0	1	2
CSNK2A2	Casein kinase II subunit alpha'	2	0	1	1
FXN	Frataxin, mitochondrial	1	2	1	1
TSPAN6	Tetraspanin-6	1	3	1	0
POLR2A	DNA-directed RNA polymerase II subunit RPB1	4	0	10	7
E2F7	Transcription factor E2F7	0	0	0	7
IQGAP1	Ras GTPase-activating-like protein IQGAP1	4	3	5	8
NDUFA9	NADH dehydrogenase [ubiquinone] 1 alpha subcomplex subunit 9, mitochondrial	1	3	0	0
PTGES2	Prostaglandin E synthase 2	0	3	2	1
SMARCC1	SWI/SNF complex subunit SMARCC1	2	0	0	9
COX7A2L	Cytochrome c oxidase subunit 7A-related protein, mitochondrial	0	1	0	0
MAPK1	Mitogen-activated protein kinase 1	3	3	2	2
SNAP23	Synaptosomal-associated protein 23	0	2	0	0
RPL18A	60S ribosomal protein L18a	2	1	1	2
COPS7B	COP9 signalosome complex subunit 7b	0	0	0	2
DECR1	2,4-dienoyl-CoA reductase, mitochondrial	4	0	0	0
USP39	U4/U6.U5 tri-snRNP-associated protein 2	1	1	1	5
KPNA3	Importin subunit alpha-4	2	1	1	3
LUC7L	Putative RNA-binding protein Luc7-like 1	0	0	1	4
SRSF2	Serine/arginine-rich splicing factor 2	0	0	1	2
PITRM1	Presequence protease, mitochondrial	2	3	2	6
POLR2D	DNA-directed RNA polymerase II subunit RPB4	0	0	0	1
CTPS2	CTP synthase 2	1	2	3	4
ADH5	Alcohol dehydrogenase class-3	0	3	1	1
PFKP	ATP-dependent 6-phosphofructokinase, platelet type	3	4	4	4
CIAPIN1	Anamorsin	1	0	0	2
TRMT112	Multifunctional methyltransferase subunit TRM112-like protein	1	0	0	1
MAP1LC3B2	Microtubule-associated proteins 1A/1B light chain 3 beta 2	0	0	0	1
EIF2AK3	Eukaryotic translation initiation factor 2-alpha kinase 3	0	0	0	11
CAPNS1	Calpain small subunit 1	2	3	1	1
GBA	Lysosomal acid glucosylceramidase	1	3	1	3
DNAJC17	DnaJ homolog subfamily C member 17	0	0	1	2
GGCT	Gamma-glutamylcyclotransferase	1	2	1	0
SRSF11	Serine/arginine-rich splicing factor 11	1	0	1	3
RTN4	Reticulon-4	1	7	3	4
CPSF1	Cleavage and polyadenylation specificity factor subunit 1	5	0	2	11
MFAP1	Microfibrillar-associated protein 1	0	0	0	5
TAF9B	Transcription initiation factor TFIID subunit 9B	0	0	0	3
EIF2B1	Translation initiation factor eIF-2B subunit alpha	1	2	1	2
HEXA	Beta-hexosaminidase subunit alpha	3	2	0	2
DYNC1I2	Cytoplasmic dynein 1 intermediate chain 2	2	2	2	4
FUNDC2	FUN14 domain-containing protein 2	1	2	0	0
MRPL10	39S ribosomal protein L10, mitochondrial	2	0	0	2
GPD1L	Glycerol-3-phosphate dehydrogenase 1-like protein	0	0	3	0
CCDC115	Coiled-coil domain-containing protein 115	0	0	0	1
MAEA	E3 ubiquitin-protein transferase MAEA	0	0	0	3
DHPS	Deoxyhypusine synthase	0	0	0	3
SRSF10	Serine/arginine-rich splicing factor 10	0	0	0	3
TTC7B	Tetratricopeptide repeat protein 7B	0	0	0	8
PPP5C	Serine/threonine-protein phosphatase 5	4	4	3	2
CPNE1	Copine-1	3	2	2	2
PDCD6	Programmed cell death protein 6	1	2	1	1
LNPK	Endoplasmic reticulum junction formation protein lunapark	1	4	3	1
GCSH	Glycine cleavage system H protein, mitochondrial	1	1	0	1
GPR32	Probable G-protein coupled receptor 32	0	1	0	0
PET100	Protein PET100 homolog, mitochondrial	0	0	1	0
MRPL41	39S ribosomal protein L41, mitochondrial	0	0	0	1
TWF2	Twinfilin-2	0	1	0	4
CARHSP1	Calcium-regulated heat-stable protein 1	0	1	0	1
UCHL3	Ubiquitin carboxyl-terminal hydrolase isozyme L3	1	0	0	1
MED20	Mediator of RNA polymerase II transcription subunit 20	0	0	0	2
DBT	Lipoamide acyltransferase component of branched-chain alpha-keto acid dehydrogenase complex, mitochondrial	1	0	1	3
PTMS	Parathymosin	1	0	0	0
TFG	Protein TFG	1	0	4	2
RFLNB	Refilin-B	0	0	0	2
MPP6	MAGUK p55 subfamily member 6	2	0	1	3
WDR1	WD repeat-containing protein 1	1	2	0	4
DNPEP	Aspartyl aminopeptidase	1	3	0	1
RGPD8	RANBP2-like and GRIP domain-containing protein 8	6	1	5	12
CSTF2T	Cleavage stimulation factor subunit 2 tau variant	4	3	2	3
POP7	Ribonuclease P protein subunit p20	0	0	1	0
CNOT9	CCR4-NOT transcription complex subunit 9	0	0	0	3
TCOF1	Treacle protein	2	7	2	9
EIF4G2	Eukaryotic translation initiation factor 4 gamma 2	3	2	2	8
TOMM34	Mitochondrial import receptor subunit TOM34	0	1	1	3
WTAP	Pre-mRNA-splicing regulator WTAP	1	1	1	3
PTRH2	Peptidyl-tRNA hydrolase 2, mitochondrial	0	1	0	0
PEX14	Peroxisomal membrane protein PEX14	0	2	2	2
ARL5B	ADP-ribosylation factor-like protein 5B	0	0	2	0
P2RY2	P2Y purinoceptor 2	0	0	1	0
MGA	MAX gene-associated protein	0	0	0	26
NUP160	Nuclear pore complex protein Nup160	3	3	1	7
HBA1	Hemoglobin subunit alpha	1	0	0	0
PPP1R7	Protein phosphatase 1 regulatory subunit 7	0	3	1	2
PM20D2	Peptidase M20 domain-containing protein 2	1	1	0	2
DIMT1	Probable dimethyladenosine transferase	0	0	1	3
RBFOX2	RNA binding protein fox-1 homolog 2	0	0	0	2
RPL36	60S ribosomal protein L36	1	0	1	1
ARPC1B	Actin-related protein 2/3 complex subunit 1B	0	1	0	2
LYPLA1	Acyl-protein thioesterase 1	1	1	2	0
ABLIM1	Actin-binding LIM protein 1	0	0	0	7
GLRX	Glutaredoxin-1	0	1	0	0
MYG1	MYG1 exonuclease	1	2	1	2
SCAMP3	Secretory carrier-associated membrane protein 3	0	3	2	1
ERGIC1	Endoplasmic reticulum-Golgi intermediate compartment protein 1	0	2	0	1
CDIPT	CDP-diacylglycerol--inositol 3-phosphatidyltransferase	1	2	0	0
PPP4R2	Serine/threonine-protein phosphatase 4 regulatory subunit 2	0	0	0	3
SNRNP70	U1 small nuclear ribonucleoprotein 70 kDa	1	1	0	4
NUP98	Nuclear pore complex protein Nup98-Nup96	7	1	5	9
TBL2	Transducin beta-like protein 2	1	0	1	3
CAPN2	Calpain-2 catalytic subunit	1	0	2	4
TPRKB	EKC/KEOPS complex subunit TPRKB	1	0	1	1
TSPAN13	Tetraspanin-13	0	1	0	0
MICOS10	MICOS complex subunit MIC10	0	1	0	0
KRT27	Keratin, type I cytoskeletal 27	2	2	2	4
CCDC12	Coiled-coil domain-containing protein 12	0	0	0	1
TMEM97	Sigma intracellular receptor 2	0	2	0	0
NIPSNAP1	Protein NipSnap homolog 1	1	2	1	2
DNM1L	Dynamin-1-like protein	2	2	1	1
SDHAF4	Succinate dehydrogenase assembly factor 4, mitochondrial	1	0	0	0
KIF5B	Kinesin-1 heavy chain	1	1	2	6
CPT2	Carnitine O-palmitoyltransferase 2, mitochondrial	1	6	2	3
COX20	Cytochrome c oxidase assembly protein COX20, mitochondrial	1	1	1	0
AMOT	Angiomotin	4	0	6	7
MYO1B	Unconventional myosin-Ib	0	0	1	11
RTCA	RNA 3'-terminal phosphate cyclase	2	0	1	1
ATG101	Autophagy-related protein 101	0	0	0	2
PPP6R3	Serine/threonine-protein phosphatase 6 regulatory subunit 3	0	0	1	8
ACTR10	Actin-related protein 10	0	0	0	4
EWSR1	RNA-binding protein EWS	1	2	2	3
PPAT	Amidophosphoribosyltransferase	2	2	2	1
NDUFB9	NADH dehydrogenase [ubiquinone] 1 beta subcomplex subunit 9	0	2	0	0
SCAMP1	Secretory carrier-associated membrane protein 1	0	2	1	0
HSP90AA4P	Putative heat shock protein HSP 90-alpha A4	3	3	3	4
LONP1	Lon protease homolog, mitochondrial	5	1	2	5
PFKM	ATP-dependent 6-phosphofructokinase, muscle type	1	2	4	5
SBDS	Ribosome maturation protein SBDS	1	0	2	0
GCN1	eIF-2-alpha kinase activator GCN1	4	1	15	7
DCD	Dermcidin	0	1	1	1
C1orf122	Uncharacterized protein C1orf122	0	0	0	1
LSM6	U6 snRNA-associated Sm-like protein LSm6	0	0	0	1
SLC25A20	Mitochondrial carnitine/acylcarnitine carrier protein	1	3	0	0
RMND5A	E3 ubiquitin-protein transferase RMND5A	0	0	0	4
SCPEP1	Retinoid-inducible serine carboxypeptidase	4	4	1	2
GNS	N-acetylglucosamine-6-sulfatase	1	3	0	4
PSMF1	Proteasome inhibitor PI31 subunit	0	1	0	2
CDK9	Cyclin-dependent kinase 9	0	0	0	4
THUMPD1	THUMP domain-containing protein 1	0	1	0	3
STUB1	E3 ubiquitin-protein ligase CHIP	2	0	1	1
NMT1	Glycylpeptide N-tetradecanoyltransferase 1	0	2	0	2
B4GAT1	Beta-1,4-glucuronyltransferase 1	0	2	0	0
ZFR	Zinc finger RNA-binding protein	1	0	1	8
PLS1	Plastin-1	4	5	3	5
AKR1A1	Aldo-keto reductase family 1 member A1	2	3	0	2
SUPT5H	Transcription elongation factor SPT5	1	0	1	6
NCALD	Neurocalcin-delta	2	0	0	0
SMS	Spermine synthase	0	3	1	2
UBE2E1	Ubiquitin-conjugating enzyme E2 E1	0	1	1	0
PPP4R3A	Serine/threonine-protein phosphatase 4 regulatory subunit 3A	0	0	0	6
ENAH	Protein enabled homolog	4	2	5	3
AP3M1	AP-3 complex subunit mu-1	0	0	0	3
MRPL23	39S ribosomal protein L23, mitochondrial	1	0	0	1
TM9SF2	Transmembrane 9 superfamily member 2	0	5	1	0
NCEH1	Neutral cholesterol ester hydrolase 1	0	1	2	0
VPS26A	Vacuolar protein sorting-associated protein 26A	0	2	0	1
PDRG1	p53 and DNA damage-regulated protein 1	1	0	0	0
ITGB1	Integrin beta-1	0	6	3	1
TMEM126A	Transmembrane protein 126A	0	2	1	0
NDUFA7	NADH dehydrogenase [ubiquinone] 1 alpha subcomplex subunit 7	0	1	0	0
MPDU1	Mannose-P-dolichol utilization defect 1 protein	1	2	1	1
SRP19	Signal recognition particle 19 kDa protein	1	0	0	1
PEX19	Peroxisomal biogenesis factor 19	1	0	0	1
DHCR7	7-dehydrocholesterol reductase	1	1	2	1
THOC6	THO complex subunit 6 homolog	0	0	0	3
BMS1	Ribosome biogenesis protein BMS1 homolog	0	0	0	10
SELENOM	Selenoprotein M	0	1	0	1
FXR1	Fragile X mental retardation syndrome-related protein 1	0	0	1	5
TSNAX	Translin-associated protein X	0	0	2	1
HDHD2	Haloacid dehalogenase-like hydrolase domain-containing protein 2	1	1	0	0
TMCO1	Calcium load-activated calcium channel	2	1	0	0
ALG5	Dolichyl-phosphate beta-glucosyltransferase	1	1	0	1
TXNRD1	Thioredoxin reductase 1, cytoplasmic	1	3	1	1
BAG6	Large proline-rich protein BAG6	5	0	5	1
TUBG1	Tubulin gamma-1 chain	0	0	1	4
MGST2	Microsomal glutathione S-transferase 2	1	1	1	1
RANBP10	Ran-binding protein 10	0	0	0	4
RRM2	Ribonucleoside-diphosphate reductase subunit M2	1	2	1	1
MRPL2	39S ribosomal protein L2, mitochondrial	0	0	1	1
DDX23	Probable ATP-dependent RNA helicase DDX23	0	0	0	8
ADD1	Alpha-adducin	4	2	1	2
UBA3	NEDD8-activating enzyme E1 catalytic subunit	0	3	1	2
TRIP13	Pachytene checkpoint protein 2 homolog	2	0	3	1
BOLA1	BolA-like protein 1	1	0	1	0
MRI1	Methylthioribose-1-phosphate isomerase	0	1	3	1
TSPO	Translocator protein	2	1	0	1
ACAA1	3-ketoacyl-CoA thiolase, peroxisomal	1	2	1	3
PDCD10	Programmed cell death protein 10	0	0	1	1
ESYT1	Extended synaptotagmin-1	7	2	1	4
KRT4	Keratin, type II cytoskeletal 4	2	3	3	4
CTNNBL1	Beta-catenin-like protein 1	1	0	1	3
HTRA2	Serine protease HTRA2, mitochondrial	0	2	1	2
EPDR1	Mammalian ependymin-related protein 1	1	1	0	1
MRPL11	39S ribosomal protein L11, mitochondrial	0	0	1	1
MRPL9	39S ribosomal protein L9, mitochondrial	1	0	0	1
SMARCB1	SWI/SNF-related matrix-associated actin-dependent regulator of chromatin subfamily B member 1	0	0	0	3
BET1	BET1 homolog	1	0	0	0
ATP6V1G1	V-type proton ATPase subunit G 1	0	0	0	1
CHCHD1	Coiled-coil-helix-coiled-coil-helix domain-containing protein 1	0	0	0	1
BCS1L	Mitochondrial chaperone BCS1	0	3	0	1
SLC25A12	Calcium-binding mitochondrial carrier protein Aralar1	4	6	2	3
TMEM165	Transmembrane protein 165	1	1	0	2
ADPGK	ADP-dependent glucokinase	0	2	0	1
CDK5	Cyclin-dependent-like kinase 5	1	0	0	2
GDPD1	Lysophospholipase D GDPD1	0	2	0	1
MPI	Mannose-6-phosphate isomerase	1	0	2	2
RIF1	Telomere-associated protein RIF1	1	0	0	16
NDUFA11	NADH dehydrogenase [ubiquinone] 1 alpha subcomplex subunit 11	0	0	1	0
HINT2	Histidine triad nucleotide-binding protein 2, mitochondrial	0	0	1	1
LCLAT1	Lysocardiolipin acyltransferase 1	1	4	2	1
RSL1D1	Ribosomal L1 domain-containing protein 1	0	0	0	4
DNAJA3	DnaJ homolog subfamily A member 3, mitochondrial	3	0	2	2
COPS6	COP9 signalosome complex subunit 6	1	3	0	0
CLPX	ATP-dependent Clp protease ATP-binding subunit clpX-like, mitochondrial	4	0	3	5
ERLIN2	Erlin-2	2	2	0	0
DPYSL3	Dihydropyrimidinase-related protein 3	0	4	0	0
PDK3	[Pyruvate dehydrogenase (acetyl-transferring)] kinase isozyme 3, mitochondrial	0	1	3	1
CLIC4	Chloride intracellular channel protein 4	1	1	0	1
CCSMST1	Protein CCSMST1	1	1	0	0
APOO	MICOS complex subunit MIC26	0	1	0	1
EXOSC3	Exosome complex component RRP40	0	0	0	2
ATL3	Atlastin-3	2	3	1	3
TIMM23B	Mitochondrial import inner membrane translocase subunit Tim23B	1	1	1	0
ATP2B1	Plasma membrane calcium-transporting ATPase 1	3	4	6	1
LANCL1	Glutathione S-transferase LANCL1	0	4	0	1
POFUT1	GDP-fucose protein O-fucosyltransferase 1	0	1	0	2
PTCD3	Pentatricopeptide repeat domain-containing protein 3, mitochondrial	2	0	2	5
UBQLN1	Ubiquilin-1	2	3	3	1
UAP1	UDP-N-acetylhexosamine pyrophosphorylase	0	4	0	0
GNPDA1	Glucosamine-6-phosphate isomerase 1	0	2	0	0
TMEM205	Transmembrane protein 205	1	1	1	0
UBQLN2	Ubiquilin-2	1	2	3	2
SERPINB1	Leukocyte elastase inhibitor	1	0	0	1
NDUFAB1	Acyl carrier protein, mitochondrial	1	0	1	1
PPIC	Peptidyl-prolyl cis-trans isomerase C	0	1	1	0
OSGEP	Probable tRNA N6-adenosine threonylcarbamoyltransferase	0	1	2	0
ACIN1	Apoptotic chromatin condensation inducer in the nucleus	1	0	1	9
WDR82	WD repeat-containing protein 82	2	3	1	0
NUP43	Nucleoporin Nup43	2	2	1	2
LRRC47	Leucine-rich repeat-containing protein 47	1	0	2	2
NOP56	Nucleolar protein 56	2	0	1	3
RMDN1	Regulator of microtubule dynamics protein 1	1	2	0	0
PPID	Peptidyl-prolyl cis-trans isomerase D	0	0	1	3
G3BP2	Ras GTPase-activating protein-binding protein 2	0	0	2	4
UGDH	UDP-glucose 6-dehydrogenase	0	3	0	2
ABCB7	ATP-binding cassette sub-family B member 7, mitochondrial	0	2	2	4
JTB	Protein JTB	0	1	0	0
NCSTN	Nicastrin	2	5	3	0
SLC35F6	Solute carrier family 35 member F6	0	2	1	0
PREB	Prolactin regulatory element-binding protein	2	2	0	1
NDUFAF1	Complex I intermediate-associated protein 30, mitochondrial	0	1	0	1
ELMOD2	ELMO domain-containing protein 2	0	0	2	0
DHODH	Dihydroorotate dehydrogenase (quinone), mitochondrial	0	3	0	1
THOC2	THO complex subunit 2	1	1	0	13
TMEM70	Transmembrane protein 70, mitochondrial	0	2	2	2
PPP1R14B	Protein phosphatase 1 regulatory subunit 14B	1	0	0	0
FHIT	Bis(5'-adenosyl)-triphosphatase	0	1	0	0
PPT1	Palmitoyl-protein thioesterase 1	0	0	0	2
PPME1	Protein phosphatase methylesterase 1	2	0	0	2
SEPTIN10	Septin-10	0	3	3	2
CAB39	Calcium-binding protein 39	1	1	0	1
LGALS3	Galectin-3	0	2	2	1
PHPT1	14 kDa phosphohistidine phosphatase	0	1	0	1
TXLNA	Alpha-taxilin	1	1	2	3
ARHGEF10	Rho guanine nucleotide exchange factor 10	0	0	0	9
CEBPZOS	Protein CEBPZOS	0	0	1	0
AP2M1	AP-2 complex subunit mu	2	0	1	2
AZGP1	Zinc-alpha-2-glycoprotein	2	0	1	0
ISOC1	Isochorismatase domain-containing protein 1	0	2	2	1
TIMM17B	Mitochondrial import inner membrane translocase subunit Tim17-B	0	1	0	0
GLB1	Beta-galactosidase	1	1	1	5
CHAC2	Glutathione-specific gamma-glutamylcyclotransferase 2	1	0	0	0
POLDIP2	Polymerase delta-interacting protein 2	1	0	0	2
HMOX1	Heme oxygenase 1	1	0	0	1
MAGT1	Magnesium transporter protein 1	3	2	0	1
COA7	Cytochrome c oxidase assembly factor 7	1	2	1	1
OPA1	Dynamin-like 120 kDa protein, mitochondrial	1	3	1	6
TCEAL9	Transcription elongation factor A protein-like 9	0	0	0	1
YTHDF2	YTH domain-containing family protein 2	2	2	2	4
ZC3H11A	Zinc finger CCCH domain-containing protein 11A	0	1	0	4
XPOT	Exportin-T	3	2	3	2
SEC61A1	Protein transport protein Sec61 subunit alpha isoform 1	1	2	4	1
CADM1	Cell adhesion molecule 1	1	0	2	1
IFT27	Intraflagellar transport protein 27 homolog	0	0	0	1
FIP1L1	Pre-mRNA 3'-end-processing factor FIP1	0	0	0	4
MTX1	Metaxin-1	3	1	0	0
PTRHD1	Putative peptidyl-tRNA hydrolase PTRHD1	1	0	0	0
MRPL17	39S ribosomal protein L17, mitochondrial	0	0	0	1
PAIP1	Polyadenylate-binding protein-interacting protein 1	1	2	1	3
ADAR	Double-stranded RNA-specific adenosine deaminase	3	1	2	7
DHFR	Dihydrofolate reductase	0	0	0	1
SPTLC2	Serine palmitoyltransferase 2	0	2	1	2
RBM25	RNA-binding protein 25	0	0	1	6
KLC2	Kinesin light chain 2	1	0	0	5
PSMD9	26S proteasome non-ATPase regulatory subunit 9	0	1	0	1
HSP90AB4P	Putative heat shock protein HSP 90-beta 4	5	4	4	4
GTF3C5	General transcription factor 3C polypeptide 5	0	0	2	2
STT3B	Dolichyl-diphosphooligosaccharide--protein glycosyltransferase subunit STT3B	0	2	4	5
MRPS17	28S ribosomal protein S17, mitochondrial	0	0	0	1
TOMM22	Mitochondrial import receptor subunit TOM22 homolog	1	0	1	0
PTPN11	Tyrosine-protein phosphatase non-receptor type 11	0	2	1	3
MRPL47	39S ribosomal protein L47, mitochondrial	2	0	0	0
MGST1	Microsomal glutathione S-transferase 1	0	1	0	0
HUWE1	E3 ubiquitin-protein ligase HUWE1	7	21	8	16
DPYSL5	Dihydropyrimidinase-related protein 5	1	1	0	2
NDUFA3	NADH dehydrogenase [ubiquinone] 1 alpha subcomplex subunit 3	0	1	0	0
SMARCC2	SWI/SNF complex subunit SMARCC2	1	0	0	8
SGTA	Small glutamine-rich tetratricopeptide repeat-containing protein alpha	1	2	2	1
MCM2	DNA replication licensing factor MCM2	1	1	3	3
PAFAH1B2	Platelet-activating factor acetylhydrolase IB subunit alpha2	0	1	0	1
FAHD2A	Fumarylacetoacetate hydrolase domain-containing protein 2A	1	2	1	2
PIH1D1	PIH1 domain-containing protein 1	0	0	0	2
ETFDH	Electron transfer flavoprotein-ubiquinone oxidoreductase, mitochondrial	0	2	2	0
CEP43	Centrosomal protein 43	0	0	0	2
GTF2A2	Transcription initiation factor IIA subunit 2	1	0	0	0
SELENBP1	Methanethiol oxidase	0	3	0	0
GET4	Golgi to ER traffic protein 4 homolog	0	0	1	1
OBI1	ORC ubiquitin ligase 1	0	0	0	5
PRRC2A	Protein PRRC2A	1	3	2	13
MRPS11	28S ribosomal protein S11, mitochondrial	0	0	0	1
UFM1	Ubiquitin-fold modifier 1	1	0	0	1
HAX1	HCLS1-associated protein X-1	1	0	2	0
CRELD2	Protein disulfide isomerase CRELD2	0	1	1	2
EPPK1	Epiplakin	0	1	0	4
CPSF4	Cleavage and polyadenylation specificity factor subunit 4	0	0	0	1
MRPL45	39S ribosomal protein L45, mitochondrial	0	1	1	2
TTC19	Tetratricopeptide repeat protein 19, mitochondrial	0	0	0	3
MAT1A	S-adenosylmethionine synthase isoform type-1	1	1	1	2
ACADSB	Short/branched chain specific acyl-CoA dehydrogenase, mitochondrial	0	0	2	1
FN3KRP	Ketosamine-3-kinase	2	0	0	0
PPIL3	Peptidyl-prolyl cis-trans isomerase-like 3	0	1	0	1
ARGLU1	Arginine and glutamate-rich protein 1	2	0	1	0
FKBP14	Peptidyl-prolyl cis-trans isomerase FKBP14	0	1	0	0
PITHD1	PITH domain-containing protein 1	0	0	0	1
MYO5B	Unconventional myosin-Vb	0	0	0	12
DNM2	Dynamin-2	3	4	6	1
PRPF3	U4/U6 small nuclear ribonucleoprotein Prp3	1	0	2	5
SMC3	Structural maintenance of chromosomes protein 3	3	0	1	7
VPS35	Vacuolar protein sorting-associated protein 35	1	2	2	2
SYNGR2	Synaptogyrin-2	0	2	1	0
NARS1	Asparagine--tRNA ligase, cytoplasmic	1	1	2	2
GTF2F2	General transcription factor IIF subunit 2	0	2	1	0
RIDA	2-iminobutanoate/2-iminopropanoate deaminase	0	1	0	1
BAG3	BAG family molecular chaperone regulator 3	1	2	2	2
IMPA2	Inositol monophosphatase 2	0	0	1	0
NIT2	Omega-amidase NIT2	1	1	0	0
GLG1	Golgi apparatus protein 1	0	4	2	6
PYGB	Glycogen phosphorylase, brain form	3	2	1	2
FUCA2	Plasma alpha-L-fucosidase	1	1	0	1
TNPO3	Transportin-3	2	2	5	0
PON2	Serum paraoxonase/arylesterase 2	0	2	0	0
MMUT	Methylmalonyl-CoA mutase, mitochondrial	1	2	0	5
BANF1	Barrier-to-autointegration factor	1	0	1	0
KLC1	Kinesin light chain 1	1	0	0	4
TOB2	Protein Tob2	0	0	0	1
BAG5	BAG family molecular chaperone regulator 5	2	0	1	0
MIEN1	Migration and invasion enhancer 1	0	1	0	0
PFKL	ATP-dependent 6-phosphofructokinase, liver type	3	1	1	3
CUTA	Protein CutA	0	1	1	0
BAX	Apoptosis regulator BAX	0	1	0	1
L2HGDH	L-2-hydroxyglutarate dehydrogenase, mitochondrial	2	1	2	1
IMPDH1	Inosine-5'-monophosphate dehydrogenase 1	2	1	3	1
GEMIN6	Gem-associated protein 6	0	0	0	1
GM2A	Ganglioside GM2 activator	1	1	1	0
KPRP	Keratinocyte proline-rich protein	2	2	2	2
GPN1	GPN-loop GTPase 1	0	1	0	1
SNAP29	Synaptosomal-associated protein 29	0	1	0	2
NUP210	Nuclear pore membrane glycoprotein 210	5	3	4	6
MPP1	55 kDa erythrocyte membrane protein	1	0	1	3
TIMM22	Mitochondrial import inner membrane translocase subunit Tim22	1	1	0	1
RNF126	E3 ubiquitin-protein ligase RNF126	1	0	1	0
RAB34	Ras-related protein Rab-34	0	0	2	0
IPO8	Importin-8	1	2	3	7
[truncated: 1,320 more rows]

## Sheet: E3 ligase
Name	Describtion	Peptides Flag-ORF9b	Peptides ORF9b-Flag	Peptides 3xFlag-ORF9b	Peptides Vector
Cullin5	Human Cullin-5	6	7	2	1
STUB1	E3 ubiquitin-protein ligase CHIP	2	0	1	1
RNF126	E3 ubiquitin-protein ligase RNF126	1	0	1	0
RBX1	E3 ubiquitin-protein ligase RBX1	1	0	1	0
MARCHF5	E3 ubiquitin-protein ligase MARCHF5	0	0	1	0
RNF13	E3 ubiquitin-protein ligase RNF13	0	1	0	0
RLIM	E3 ubiquitin-protein ligase RLIM	0	0	1	0
MID1	E3 ubiquitin-protein ligase Midline-1	0	0	1	0
UBR4	E3 ubiquitin-protein ligase UBR4	2	0	4	2
TRIM33	E3 ubiquitin-protein ligase TRIM33	1	0	0	0
RNF213	E3 ubiquitin-protein ligase RNF213	0	1	0	0
